# Supplementary material for: Is It Necessary Managing Carnivores to Reverse the Decline of Endangered Prey Species? Insights from a Removal Experiment of Mesocarnivores to Benefit Demographic Parameters of the Pyrenean Capercaillie
Source: PLoS One. 2015 Oct 21;10(10):e0139837. doi: 10.1371/journal.pone.0139837 (PMC4619448; doi:10.1371/journal.pone.0139837)
Supplement: S1 File — (ZIP) [file pone.0139837.s003.zip]

Archive with 2 entries (2 files):
- Copia de Mortalitat_8gen14.xls
- Copia de BASE DE DATOS DEFINITIVA 130904.xls
