# Supplementary material for: Is It Necessary Managing Carnivores to Reverse the Decline of Endangered Prey Species? Insights from a Removal Experiment of Mesocarnivores to Benefit Demographic Parameters of the Pyrenean Capercaillie
Source: PLoS One. 2015 Oct 21;10(10):e0139837. doi: 10.1371/journal.pone.0139837 (PMC4619448; doi:10.1371/journal.pone.0139837)
Supplement: S1 File — (ZIP) [file pone.0139837.s003.zip › Copia de Mortalitat_8gen14.xls]

## Sheet: original
nom	Sexe	Edat	Zona	Extr_depred	inici	fi	Temps seg.	años	Mort (0/1)
Cris	f	a	Espot	No_extract	2010-07-08	2010-08-21	43	0.117808	1
Campaneta	f	a	Andorra	No_extract	2010-07-30	2014-01-08	1258	3.44658	0
Campeana	f	a	Andorra	No_extract	2010-07-27	2014-01-08	1261	3.45479	0
Bel	f	a	Baiasca	No_extract	2010-05-07	2010-08-10	95	0.260274	1
Escartina	f	a	Baiasca	No_extract	2012-05-11	2014-01-08	607	1.66301	0
Batlleta	f	a	Baiasca	No_extract	2011-06-14	2014-01-08	939	2.5726	0
Cinteta	f	a	Esterri	No_extract	2008-07-17	2014-01-08	2001	5.48219	0
Matella	f	a	Orri2	No_extract	2012-08-02	2014-01-08	524	1.43562	0
Bambina	f	a	Costa negra	No_extract	2010-08-03	2012-01-10	380	1.0411	1
Bambina	f	a	Orri1	Extract	2010-08-03	2012-01-10	145	0.39726	0
Mala	f	a	Orri1	Extract	2010-05-22	2014-01-08	633	1.73425	0
Mala	f	a	Orri2	No_extract	2010-05-22	2014-01-08	702	1.92329	0
Marypoppins	f	a	Orri1	Extract	2010-07-12	2014-01-08	585	1.60274	0
Marypoppins	f	a	Orri2	No_extract	2010-07-12	2014-01-08	691	1.89315	0
Luthera	f	a	Orri2	No_extract	2010-08-05	2014-01-08	1252	3.43014	0
Virosa	f	a	Viros	No_extract	2012-05-16	2013-08-28	469	1.28493	1
Pandora	f	a	Pistas esquí	No_extract	2009-05-17	2009-06-24	38	0.10411	1
Planella	f	a	Orri1	Extract	2012-08-07	2014-01-08	126	0.345205	0
Planella	f	a	Orri2	No_extract	2012-08-07	2014-01-08	391	1.07123	0
Bateta	f	?	Orri2	No_extract	2007-11-22	2009-10-12	690	1.89041	1
Faraday	m	a	Baiasca	No_extract	2012-05-16	2014-01-08	602	1.64932	0
Moret	m	a	Baiasca	No_extract	2009-05-23	2009-12-28	219	0.6	0
Fular	m	a	Baiasca	No_extract	2009-05-21	2013-07-25	1526	4.18082	0
Iman	m	a	Esterri	No_extract	2012-05-02	2014-01-08	616	1.68767	0
Wembley	m	a	Esterri	No_extract	2011-05-03	2012-01-06	248	0.679452	1
Luisao	m	a	Esterri	No_extract	2011-05-05	2014-01-08	979	2.68219	0
Gerber	m	a	Gerber	No_extract	2009-03-29	2010-05-06	403	1.10411	1
Veguer	m	a	Orri2	No_extract	2009-05-26	2011-01-13	597	1.63562	0
Greg	m	a	Orri2	No_extract	2009-05-29	2009-08-10	73	0.2	1
Onso	m	a	Orri2	No_extract	2011-05-10	2014-01-08	974	2.66849	0
Bertin	m	a	Orri2	No_extract	2009-05-26	2011-06-15	1212	3.32055	0
Bertin	m	a	Orri1	Extract	2009-05-26	2011-06-15	318	0.871233	0
Mòg	m	j	Aiguamòg	No_extract	2012-10-15	2014-01-08	450	1.23288	0
Mortimer	m	a	Riquerna	No_extract	2010-06-01	2012-12-09	922	2.52603	1
Virós	m	a	Viros	No_extract	2012-05-16	2013-08-28	469	1.28493	1
Evelyn	m	a	Orri1	Extract	2009-07-01	2010-05-17	318	0.871233	0
Seurí	m	j	Orri1	Extract	2008-10-11	2010-08-05	663	1.81644	0
Pepa	f	a	Orri1	Extract	2004-04-25	2005-03-24	333	0.912329	0
Boytila	m	a	Orri2	No_extract	2011-05-26	2011-06-27	32	0.0876712	0
Fato	m	a	Baiasca	No_extract	2010-05-07	2010-06-10	34	0.0931507	0
Perico	m	a	Esterri	No_extract	2011-05-03	2011-07-05	63	0.172603	0
Luiggi	m	a	Orri2	No_extract	2010-05-31	2010-07-20	50	0.136986	0
Mitikú	m	a	Orri2	No_extract	2010-06-02	2010-09-08	98	0.268493	0
Raset	m	a	Orri2	No_extract	2010-05-31	2010-10-10	132	0.361644	0
Jalapeño	m	a	Orri2	No_extract	2009-06-02	2010-03-11	282	0.772603	0
Fumanchú	m	a	Orri1	Extract	2011-05-23	2011-08-31	100	0.273973	0
Tonino	m	a	Orri1	Extract	2011-05-12	2012-02-01	265	0.726027	0
Boris	m	a	Orri1	Extract	2009-05-15	2010-05-15	365	1	0

## Sheet: mortalitat
nom	Sexe	Edat	Zona	Extr_depred	inici	fi	Temps seg.	causa fi	Altres comentaris	Mort (0/1)			Data actualització	2014-01-08
x fem calaix	f	j	Orri1		2004-04-25	2004-04-25	0	Morta miopatía	Mateix dia i trampa que Pepa		CAUSES QUE NO SON FI EMISSOR <20 dies				CAUSES FI SEG >20 dies
x fem calaix	f	?	Orri1		2007-10-15	2007-10-15	0	Morta miopatía	Data aproximada		Emissor tret	3			depredació carnívor	6
x fem xarxa	f	?	Orri1		2010-05-19	2010-05-19	0	Morta miopatía			Emissor trencat	1			depredació indet	2
Fran	m	a	Orri2		2010-05-27	2010-05-28	1	emissor tret			Estrés captura-Miopatía	4			depredació rapinyaire	3
Tetra	f	a	Esterri		2011-05-04	2011-05-06	2	depredació carnívor/estrés captura	Probablement guineu/miopatía		Depredació rapinyaire/estrés captura	1			emissor trencat	10
x fem riusec	f	a	Orri2		2012-05-25	2012-05-30	5	depredació carnívor/estrés captura	Probablement guineu/miopatía		Depredació carnívor/estrés captura	4			emissor tret	2
mrw	f	a	Viros		2012-05-16	2012-05-21	5	depredació carnívor/estrés captura	Necropsia: fent posta. Miopatía?						fi emissor	4
Boris2	m	a	Orri1		2011-05-12	2011-05-17	5	depredació rapinyaire/estrés captura	Probablement daudara/miopatía
Perota	f	a	Esterri		2011-05-06	2011-05-11	5	emissor tret	Data pèrdua emissor aproximada
x mascle Virós	m	a	Viros		2012-05-22	2012-05-28	6	depredació carnívor/estrés captura	Probablement guineu/miopatía
Cris	f	a	Espot		2010-07-08	2010-07-21	13	depredació rapinyaire
Ura	f	a	Orri1		2010-05-24	2010-06-01	8	Morta miopatía	Data deduïda, trobada el 7/6
Boytila	m	a	Orri2		2011-05-26	2011-06-27	32	emissor escanyat
Onso2	m	a	Orri2		2011-05-11	2011-05-20	9	emissor trencat	Holohil trencat per l'enganxall
Faustina	f	a	Orri1		2010-05-20	2010-06-02	13	emissor tret	Data pèrdua emissor aproximada
Campaneta	f	a	Andorra	No_extract	2010-07-30	2014-01-08	1258			0
Campeana	f	a	Andorra	No_extract	2010-07-27	2014-01-08	1261			0
Bel	f	a	Baiasca	No_extract	2010-05-07	2010-08-10	95	depredació carnívor		1
Escartina	f	a	Baiasca	No_extract	2012-05-11	2014-01-08	607			0
Batlleta	f	a	Baiasca	No_extract	2011-06-14	2014-01-08	939			0
Cinteta	f	a	Esterri	No_extract	2008-07-17	2014-01-08	2001		Remarcada el 7/7/2010	0
Matella	f	a	Orri2	No_extract	2012-08-02	2014-01-08	524			0
Bambina2	f	a	Orri1	No_extract	2010-08-19	2011-03-29	222			0
Bambina4	f	a	Orri1	No_extract	2011-08-05	2012-01-10	158	depredació rapinyaire	Probablement Astor	1
Mala2	f	a	Orri1	No_extract	2010-11-10	2011-04-30	171			0
Mala4	f	a	Orri1	No_extract	2011-08-15	2011-09-29	45			0
Mala6	f	a	Orri1	No_extract	2011-12-28	2012-05-15	139			0
Mala8	f	a	Orri1	No_extract	2012-07-15	2013-04-30	289			0
Mala10	f	a	Orri1	No_extract	2013-11-11	2014-01-08	58			0
Marypoppins2	f	a	Orri1	No_extract	2010-11-05	2011-03-30	145			0
Marypoppins4	f	a	Orri1	No_extract	2011-10-01	2012-03-25	176			0
Marypoppins6	f	a	Orri1	No_extract	2012-09-05	2013-04-27	234			0
Marypoppins8	f	a	Orri2	No_extract	2013-08-25	2014-01-08	136			0
Luthera	f	a	Orri2	No_extract	2010-08-05	2014-01-08	1252			0	KAPLAN MEIER (SPSS)
Virosa	f	a	Viros	No_extract	2012-05-16	2013-08-28	469	depredació rapinyaire		1
Pandora	f	a	Orri1	No_extract	2009-05-17	2009-06-24	38	depredació carnívor	Trobats pèls de Felis sp	1	TOTAL		MASCLES		FEMELLES
Planella2	f	a	Orri1	No_extract	2012-10-16	2013-04-30	196			0	NO EXTRACT n=50 years=11987	59.6384	NO EXTRACT n=20 years=6812	27.7726	NO EXTRACT n=12 years=5175	31.9452
Planella4	f	a	Orri1	No_extract	2013-05-23	2013-07-23	61			0	life expectancy estim	3.67123	life expectancy estim	2.78082	life expectancy estim	3.90959
Planella6	f	a	Orri1	No_extract	2013-08-27	2014-01-08	134			0	anual survival EXP(-1/T40)	0.761559	anual survival EXP(-1/T40)	0.697951	anual survival EXP(-1/T40)	0.774311
Pepa	f	a	Orri1	Extract	2004-04-25	2005-03-24	333	emissor trencat	Ayama trencat per la brida	0	mortality(1-surv)	0.238441	mortality(1-surv)	0.302049	mortality(1-surv)	0.225689
Bateta	f	?	Orri1	No_extract	2007-11-22	2009-10-12	690	depredació rapinyaire	Probablement daudara	1	morts	11	morts	6	morts	5
Didac	m	a	Baiasca	No_extract	2010-05-12	2010-06-10	29	emissor trencat	Holohil trencat per l'enganxall	0
Fato	m	a	Baiasca	No_extract	2010-05-07	2010-06-10	34	emissor trencat	Holohil trencat per l'enganxall	0
Faraday	m	a	Baiasca	No_extract	2012-05-16	2014-01-08	602			0
Moret	m	a	Baiasca	No_extract	2009-05-23	2009-12-28	219			0
Fular	m	a	Baiasca	No_extract	2009-05-21	2013-07-25	1526	fi emissor	biotrack en mode mortalitat. Remarcat el 14/5/2012 nit	0
Perico	m	a	Esterri	No_extract	2011-05-03	2011-07-05	63	emissor trencat	Holohil trencat per l'enganxall. Data pèrdua emissor aproximada	0
Iman	m	a	Esterri	No_extract	2012-05-02	2014-01-08	616			0
Wembley	m	a	Esterri	No_extract	2011-05-03	2012-01-06	248	depredació indet		1
Luisao	m	a	Esterri	No_extract	2011-05-05	2014-01-08	979			0
Gerber	m	a	Gerber	No_extract	2009-03-29	2010-05-06	403	depredació indet		1
Veguer	m	a	Orri2	No_extract	2009-05-26	2011-01-13	597	fi emissor	biotrack en mode mortalitat	0
Luiggi	m	a	Orri2	No_extract	2010-05-31	2010-07-20	50	emissor trencat	Holohil trencat per l'enganxall	0
Greg	m	a	Orri2	No_extract	2009-05-29	2009-08-10	73	depredació carnívor	Probablement mustèl·lid	1
Mitikú	m	a	Orri2	No_extract	2010-06-02	2010-09-08	98	emissor trencat	Holohil trencat per l'enganxall	0
Raset	m	a	Orri2	No_extract	2010-05-31	2010-10-10	132	emissor tret		0
Jalapeño	m	a	Orri2	No_extract	2009-06-02	2010-03-11	282	emissor trencat	Biotrack esberlat	0
Onso	m	a	Orri2	No_extract	2011-05-10	2014-01-08	974			0
Bertin1	m	a	Orri2	No_extract	2009-05-26	2011-07-18	783	fi emissor	biotrack en mode mortalitat	0
Bertin3	m	a	Orri2	No_extract	2009-11-05	2010-06-10	217			0	GLOBAL EXTRACT+NO EXTRACT		MASCLES		FEMELLES
Bertin5	m	a	Orri2	No_extract	2010-11-15	2011-06-15	212			0	n=72 years=	68.463	n=20 years=	32.5178	n=12 years=	35.9452
Mòg	m	j	Aiguamòg	No_extract	2012-10-15	2014-01-08	450			0	life expectancy estim	3.81096	life expectancy estim	2.90685	life expectancy (1/m)	4.04658
Mortimer	m	a	Riquerna	No_extract	2010-06-01	2012-12-09	922	depredació carnívor	Remarcat el27/5/2011	1	anual survival EXP(-1/T40)	0.769202	anual survival EXP(-1/T40)	0.708918	anual survival EXP(-1/T40)	0.781045
Virós	m	a	Viros	No_extract	2012-05-16	2013-08-28	469	depredació carnívor		1	mortality(1-surv)	0.230798	mortality(1-surv)	0.291082	mortality(1-surv)	0.218955
Pepo	m	a	Orri1	No_extract	2004-04-25	2004-10-01	159	depredació carnívor	Data de depredació aproximada	1	morts	11	morts	6	morts	5
Planella1	f	a	Orri1	Extract	2012-08-07	2012-10-15	69			0
Planella3	f	a	Orri1	Extract	2013-05-01	2013-05-23	22			0
Planella5	f	a	Orri1	Extract	2013-07-23	2013-08-27	35			0
Bambina1	f	a	Orri1	Extract	2010-08-03	2010-08-19	16			0
Bambina3	f	a	Orri2	Extract	2011-03-29	2011-08-05	129			0	Increment life experancy	1.03806		1.04532		1.03504
Mala1	f	a	Orri1	Extract	2010-05-22	2010-11-20	182			0
Mala3	f	a	Orri1	Extract	2011-04-30	2011-08-15	107			0
Mala5	f	a	Orri1	Extract	2011-09-29	2011-12-28	90			0
Mala7	f	a	Orri1	Extract	2012-05-15	2012-07-15	61			0
Mala9	f	a	Orri1	Extract	2013-05-01	2013-11-10	193			0
Marypoppins1	f	a	Orri1	Extract	2010-07-12	2010-11-05	116			0
Marypoppins3	f	a	Orri1	Extract	2011-03-30	2011-10-01	185			0			PROBABILIT	MITJANA	MIN	MAX	SD
Marypoppins5	f	a	Orri1	Extract	2012-03-25	2012-09-05	164			0			50	125.25	1.52	702.52	171.9
Marypoppins7	f	a	Orri1	Extract	2013-04-27	2013-08-25	120			0			90	501.07	5.48	2160.84	557.14
Bertin2	m	a	Orri1	Extract	2009-07-01	2009-11-05	127			0			95	635.83	6.94	2569.23	699.84
Bertin4	m	a	Orri1	Extract	2010-06-10	2010-11-15	158			0
Bertin6	m	a	Orri1	Extract	2011-06-15	2011-07-18	33			0
Evelyn	m	a	Orri1	Extract	2009-07-01	2010-05-17	318	emissor tret		0
Fumanchú	m	a	Orri1	Extract	2011-05-23	2011-08-31	100	emissor trencat	Holohil trencat per l'enganxall	0
Tonino	m	a	Orri1	Extract	2011-05-12	2012-02-01	265	emissor trencat	Holohil trencat per l'enganxall. Data pèrdua emissor aproximada	0
Boris	m	a	Orri1	Extract	2009-05-15	2010-05-15	365	emissor trencat	Remarcat el 13/5/2010	0
Seurí	m	j	Orri1	Extract	2008-10-11	2010-08-05	663	fi emissor	biotrack en mode mortalitat	0
