# Supplementary material for: Is It Necessary Managing Carnivores to Reverse the Decline of Endangered Prey Species? Insights from a Removal Experiment of Mesocarnivores to Benefit Demographic Parameters of the Pyrenean Capercaillie
Source: PLoS One. 2015 Oct 21;10(10):e0139837. doi: 10.1371/journal.pone.0139837 (PMC4619448; doi:10.1371/journal.pone.0139837)
Supplement: S1 File — (ZIP) [file pone.0139837.s003.zip › Copia de BASE DE DATOS DEFINITIVA 130904.xls]

## Sheet: Productividad
Zona	Año	Productividad	Tipo zona	Período	Superficie batida	Calidad dato (5 o más hembras)	Datos comparables entre T y C
Orri1	1988	0	Tratamiento	Antes ensayo	52.5	<5	no
Orri1	1993	0.928571	Tratamiento	Antes ensayo	239.26	> o = 5	si
Orri1	1994	0	Tratamiento	Antes ensayo	330.28	<5	no
Orri1	1995	1	Tratamiento	Antes ensayo	96.7	<5	no
Orri1	1996	0.53	Tratamiento	Antes ensayo	387.4	<5	no
Orri1	1997	0	Tratamiento	Antes ensayo	114	<5	no
Orri1	1998	0.777778	Tratamiento	Antes ensayo	318	> o = 5	no
Orri1	1999	0.714286	Tratamiento	Antes ensayo	385.42	> o = 5	si
Orri1	2000	0.52381	Tratamiento	Antes ensayo	543.82	> o = 5	si
Orri1	2001	0.666667	Tratamiento	Antes ensayo	418.96	> o = 5	no
Orri1	2002	0.42	Tratamiento	Antes ensayo	367.8	<5	no
Orri1	2004	0.142857	Tratamiento	Antes ensayo	404.78	> o = 5	no
Orri1	2005	0.333333	Tratamiento	Antes ensayo	368.46	> o = 5	no
Orri1	2006	0.625	Tratamiento	Antes ensayo	406.17	> o = 5	si
Orri1	2007	1	Tratamiento	Antes ensayo	435.74	<5	no
Orri1	2008	0.222222	Tratamiento	Ensayo	275.79	> o = 5	si
Orri1	2009	0.181818	Tratamiento	Ensayo	510.9	> o = 5	si
Orri1	2010	0.909091	Tratamiento	Ensayo	480.15	> o = 5	si
Orri1	2011	1.4	Tratamiento	Ensayo	507.3	> o = 5	si
Orri1	2012	0.4	Tratamiento	Ensayo	494.9	> o = 5	si
Orri1	2013	0.46	Tratamiento	Ensayo	523.5	> o = 5	si
Orri2	1993	0.5	Control	Antes ensayo	143.52	> o = 5	si
Orri2	1994	0	Control	Antes ensayo	124.3	<5	no
Orri2	1999	0.88	Control	Antes ensayo	431.34	> o = 5	si
Orri2	2000	1	Control	Antes ensayo	258.95	> o = 5	si
Orri2	2001	0.4	Control	Antes ensayo	180.96	> o = 5	si
Orri2	2002	0	Control	Antes ensayo	169.31	<5	no
Orri2	2005	1	Control	Antes ensayo	397.28	<5	no
Orri2	2006	0.4	Control	Antes ensayo	129.1	> o = 5	si
Orri2	2008	0.333333	Control	Ensayo	332.82	> o = 5	si
Orri2	2009	0.285714	Control	Ensayo	317.9	> o = 5	si
Orri2	2010	0.5	Control	Ensayo	399.61	> o = 5	si
Orri2	2011	0.2	Control	Ensayo	399.6	> o = 5	si
Orri2	2012	0.15	Control	Ensayo	403.1	> o = 5	si
Orri2	2013	0	Control	Ensayo	429.4	> o = 5	si
Baiasca	1989	4	Control	Antes ensayo	127.39	<5	no
Baiasca	1990	0	Control	Antes ensayo	48.72	<5	no
Baiasca	1991	2	Control	Antes ensayo	41.6	<5	no
Baiasca	1992	0	Control	Antes ensayo	14.1	<5	no
Baiasca	2008	0.2	Control	Ensayo	363.19	> o = 5	si
Baiasca	2009	0.294118	Control	Ensayo	258.7	> o = 5	si
Baiasca	2010	0.684211	Control	Ensayo	534.35	> o = 5	si
Baiasca	2011	0.7	Control	Ensayo	534.35	> o = 5	si
Baiasca	2012	0.05	Control	Ensayo	522.1	> o = 5	si
Baiasca	2013	0.07	Control	Ensayo	480.9	> o = 5	si
Total	1993	0.75		Antes ensayo	574.17	> o = 5				orri 1	total	control
Total	1998	0.83		Antes ensayo	487.08	> o = 5			1993	0.928571	0.75	0.5		4
Total	1999	0.71		Antes ensayo	985.5	> o = 5			1994					0
Total	2000	0.62		Antes ensayo	1220.81	> o = 5			1995					2
Total	2001	0.56		Antes ensayo	782.96	> o = 5			1996					0
Total	2004	0.14		Antes ensayo	837.07	> o = 5			1997
Total	2005	0.33		Antes ensayo	1493.62	> o = 5			1998	0.777778	0.83
Total	2006	0.53		Antes ensayo	825.83	> o = 5			1999	0.714286	0.71	0.88
Total	2008	0.24		Ensayo	1483.04	> o = 5			2000	0.52381	0.62	1
Total	2009	0.25		Ensayo	1435.2	> o = 5			2001	0.666667	0.56	0.4
Total	2010	0.73		Ensayo	1858.14	> o = 5			2002			0
Total	2011	0.59		Ensayo	1441.26	> o = 5			2003
Total	2012	0.17		Ensayo	1420.1	> o = 5			2004	0.142857	0.14
Total	2013	0.18		Ensayo	1433.8	> o = 5			2005	0.333333	0.33	1
									2006	0.625	0.53	0.4
									2007
									2008	0.222222	0.24	0.26
									2009	0.181818	0.25	0.285714
									2010	0.909091	0.73	0.59
									2011	1.4	0.59	0.5
									2012	0.4	0.17	0.1
									2013	0.46	0.18	0.03

## Sheet: product por hembras
		TODOS LOS DATOS						SOLO AÑOS CON > 10 HEMBRAS
						ZONA	CLAVE	year	females	juveniles	Plot type	Period
ZONA		AÑO	HEMBRA	POLLO		Orri	1	1993	1	0	T	before
Orri	1	1988	1	0		Orri	1	1993	1	2	T	before
Orri	1	1988	1	0		Orri	1	1993	1	0	T	before
Orri	1	1988	1	0		Orri	1	1993	1	3	T	before
Orri	1	1988	1	0		Orri	1	1993	1	0	T	before
Baiasca		1989	1	4		Orri	1	1993	1	0	T	before
Orri	2	1990	1	0		Orri	1	1993	1	5	T	before
Orri	2	1990	1	0		Orri	1	1993	1	0	T	before
Baiasca		1990	1	0		Orri	1	1993	1	0	T	before
Baiasca		1990	1	0		Orri	1	1993	1	0	T	before
Baiasca		1990	1	0		Orri	1	1993	1	0	T	before
Baiasca		1990	1	0		Orri	1	1993	1	0	T	before
Orri	1	1991	1	0		Orri	1	1993	1	0	T	before
Orri	1	1991	1	0		Orri	1	1993	1	3	T	before
Orri	1	1991	2	3		Orri	2	1993	1	0	C	before
Orri	1	1991	1	0		Orri	2	1993	1	0	C	before
Orri	1	1991	1	0		Orri	2	1993	1	0	C	before
Orri	1	1991	2	4		Orri	2	1993	1	0	C	before
Baiasca		1991	1	2		Orri	2	1993	1	2	C	before
Baiasca		1992	1	0		Orri	2	1993	1	0	C	before
Baiasca		1992	1	0		Orri	2	1993	1	1	C	before
Baiasca		1992	1	0		Orri	2	1993	1	0	C	before
Orri	1	1992	1	0		Orri	2	1993	1	0	C	before
Orri	1	1992	1	2		Orri	2	1993	1	2	C	before
Baiasca		1992	1	0		Orri	1	1998	1	0	T	before
Baiasca		1992	1	0		Orri	1	1999	1	0	T	before
Baiasca		1992	1	1		Orri	1	1999	1	0	T	before
Orri	1	1993	1	0		Orri	1	1999	1	0	T	before
Orri	1	1993	1	2		Orri	1	1999	1	0	T	before
Orri	1	1993	1	0		Orri	1	1999	1	0	T	before
Orri	1	1993	1	3		Orri	1	1999	1	2	T	before
Orri	1	1993	1	0		Orri	1	1999	1	2	T	before
Orri	1	1993	1	0		Orri	1	1999	1	1	T	before
Orri	1	1993	1	5		Orri	1	1999	1	3	T	before
Orri	1	1993	1	0		Orri	1	1999	1	0	T	before
Orri	1	1993	1	0		Orri	1	1999	1	0	T	before
Orri	1	1993	1	0		Orri	1	1999	1	0	T	before
Orri	1	1993	1	0		Orri	1	1999	1	2	T	before
Orri	1	1993	1	0		Orri	1	1999	1	0	T	before
Orri	1	1993	1	0		Orri	2	1999	1	0	C	before
Orri	1	1993	1	3		Orri	2	1999	1	3	C	before
Orri	2	1993	1	0		Orri	2	1999	1	0	C	before
Orri	2	1993	1	0		Orri	2	1999	1	0	C	before
Orri	2	1993	1	0		Orri	2	1999	1	0	C	before
Orri	2	1993	1	0		Orri	2	1999	1	2	C	before
Orri	2	1993	1	2		Orri	2	1999	1	1	C	before
Orri	2	1993	1	0		Orri	2	1999	1	1	C	before
Orri	2	1993	1	1		Orri	2	1999	1	0	C	before
Orri	2	1993	1	0		Orri	1	2000	1	0	T	before
Orri	2	1993	1	0		Orri	1	2000	1	1	T	before
Orri	2	1993	1	2		Orri	1	2000	1	4	T	before
Orri	1	1994	1	0		Orri	1	2000	1	0	T	before
Orri	1	1994	1	0		Orri	1	2000	1	0	T	before
Orri	1	1994	1	0		Orri	1	2000	1	0	T	before
Orri	2	1994	1	0		Orri	1	2000	1	0	T	before
Orri	1	1994	1	0		Orri	1	2000	1	1	T	before
Orri	2	1994	1	0		Orri	1	2000	1	2	T	before
Orri	1	1995	1	0		Orri	1	2000	1	0	T	before
Orri	1	1995	1	0		Orri	1	2000	1	0	T	before
Orri	1	1995	1	0		Orri	1	2000	1	0	T	before
Orri	1	1995	1	0		Orri	1	2000	1	0	T	before
Orri	1	1995	1	0		Orri	1	2000	1	0	T	before
Orri	1	1995	1	1		Orri	1	2000	1	0	T	before
Orri	1	1995	1	1		Orri	1	2000	1	1	T	before
Orri	1	1995	1	2		Orri	1	2000	1	1	T	before
Orri	1	1995	2	2		Orri	1	2000	1	1	T	before
Orri	1	1995	1	5		Orri	1	2000	1	0	T	before
Orri	1	1995	1	1		Orri	2	2000	1	0	C	before
Orri	1	1996	1	0		Orri	2	2000	1	0	C	before
Orri	1	1996	1	2		Orri	2	2000	1	0	C	before
Orri	1	1996	1	0		Orri	2	2000	1	5	C	before
Orri	1	1996	1	0		Orri	2	2000	1	0	C	before
Orri	1	1996	1	0		Orri	2	2000	1	1	C	before
Orri	1	1996	1	0		Orri	1	2001	1	0	T	before
Orri	1	1996	1	0		Orri	1	2001	1	0	T	before
Orri	1	1996	1	2		Orri	1	2001	1	0	T	before
Orri	1	1996	1	4		Orri	1	2001	1	0	T	before
Orri	1	1996	1	0		Orri	1	2001	1	0	T	before
Orri	1	1996	1	0		Orri	1	2001	1	0	T	before
Orri	1	1996	1	0		Orri	1	2001	1	0	T	before
Orri	1	1996	1	0		Orri	1	2001	1	4	T	before
Orri	1	1996	1	0		Orri	1	2001	1	0	T	before
Orri	1	1996	1	0		Orri	1	2001	1	0	T	before
Orri	1	1996	1	0		Orri	1	2001	1	4	T	before
Orri	1	1996	1	1		Orri	1	2001	1	2	T	before
Orri	1	1997	1	0		Orri	1	2001	1	0	T	before
Orri	1	1997	1	0		Orri	1	2001	1	0	T	before
Orri	1	1997	1	0		Orri	1	2001	1	0	T	before
Orri	1	1997	1	0		Orri	2	2001	1	0	C	before
Orri	1	1998	1	0		Orri	2	2001	1	0	C	before
Orri	1	1998	1	0		Orri	2	2001	1	0	C	before
Orri	1	1998	1	0		Orri	2	2001	1	0	C	before
Orri	1	1998	1	2		Orri	2	2001	1	0	C	before
Orri	1	1998	1	0		Orri	2	2001	1	0	C	before
Orri	1	1998	1	0		Orri	2	2001	1	0	C	before
Orri	1	1998	1	3		Orri	2	2001	1	1	C	before
Orri	1	1998	1	2		Orri	2	2001	1	1	C	before
Orri	1	1998	1	0		Orri	2	2001	1	2	C	before
Orri	1	1999	1	0		Orri	1	2006	1	0	T	before
Orri	1	1999	1	0		Orri	1	2006	1	0	T	before
Orri	1	1999	1	0		Orri	1	2006	1	0	T	before
Orri	1	1999	1	0		Orri	1	2006	1	2	T	before
Orri	1	1999	1	0		Orri	1	2006	1	1	T	before
Orri	1	1999	1	2		Orri	1	2006	1	0	T	before
Orri	1	1999	1	2		Orri	1	2006	1	0	T	before
Orri	1	1999	1	1		Orri	1	2006	1	0	T	before
Orri	1	1999	1	3		Orri	1	2006	1	0	T	before
Orri	1	1999	1	0		Orri	2	2006	1	0	C	before
Orri	1	1999	1	0		Orri	2	2006	1	2	C	before
Orri	1	1999	1	0		Orri	2	2006	1	1	C	before
Orri	1	1999	1	2		Orri	1	2006	1	4	T	before
Orri	1	1999	1	0		Orri	1	2006	1	0	T	before
Orri	2	1999	1	0		Orri	1	2006	1	0	T	before
Orri	2	1999	1	3		Orri	1	2006	1	0	T	before
Orri	2	1999	1	0		Orri	1	2006	1	0	T	before
Orri	2	1999	1	0		Orri	1	2006	1	0	T	before
Orri	2	1999	1	0		Orri	1	2006	1	0	T	before
Orri	2	1999	1	2		Orri	1	2006	1	1	T	before
Orri	2	1999	1	1		Orri	2	2006	1	0	C	before
Orri	2	1999	1	1		Orri	2	2006	1	0	C	before
Orri	2	1999	1	0		Orri	2	2006	1	0	C	before
Orri	1	2000	1	0		Orri	2	2006	1	1	C	before
Orri	1	2000	1	1		Orri	2	2006	1	1	C	before
Orri	1	2000	1	4		Orri	1	2008	1	0	T	after
Orri	1	2000	1	0		Orri	1	2008	1	0	T	after
Orri	1	2000	1	0		Orri	1	2008	1	0	T	after
Orri	1	2000	1	0		Orri	1	2008	1	0	T	after
Orri	1	2000	1	0		Orri	1	2008	1	0	T	after
Orri	1	2000	1	1		Orri	1	2008	1	0	T	after
Orri	1	2000	1	2		Orri	1	2008	1	0	T	after
Orri	1	2000	1	0		Orri	1	2008	1	0	T	after
Orri	1	2000	1	0		Orri	1	2008	1	2	T	after
Orri	1	2000	1	0		Baiasca		2008	1	0	C	after
Orri	1	2000	1	0		Baiasca		2008	1	0	C	after
Orri	1	2000	1	0		Baiasca		2008	1	0	C	after
Orri	1	2000	1	0		Baiasca		2008	1	0	C	after
Orri	1	2000	1	1		Baiasca		2008	1	0	C	after
Orri	1	2000	1	1		Baiasca		2008	1	0	C	after
Orri	1	2000	1	1		Baiasca		2008	1	0	C	after
Orri	1	2000	1	0		Baiasca		2008	1	1	C	after
Orri	2	2000	1	0		Baiasca		2008	1	0	C	after
Orri	2	2000	1	0		Baiasca		2008	1	1	C	after
Orri	2	2000	1	0		Orri	2	2008	1	0	C	after
Orri	2	2000	1	5		Orri	2	2008	1	0	C	after
Orri	2	2000	1	0		Orri	2	2008	1	0	C	after
Orri	2	2000	1	1		Orri	2	2008	1	0	C	after
Orri	1	2001	1	0		Orri	2	2008	1	1	C	after
Orri	1	2001	1	0		Orri	2	2008	1	1	C	after
Orri	1	2001	1	0		Orri	2	2008	1	0	C	after
Orri	1	2001	1	0		Orri	1	2009	1	1	T	after
Orri	1	2001	1	0		Orri	1	2009	1	0	T	after
Orri	1	2001	1	0		Orri	1	2009	1	0	T	after
Orri	1	2001	1	0		Orri	1	2009	1	0	T	after
Orri	1	2001	1	4		Orri	1	2009	1	0	T	after
Orri	1	2001	1	0		Orri	1	2009	1	0	T	after
Orri	1	2001	1	0		Orri	1	2009	1	0	T	after
Orri	1	2001	1	4		Orri	1	2009	1	0	T	after
Orri	1	2001	1	2		Orri	1	2009	1	0	T	after
Orri	1	2001	1	0		Orri	1	2009	1	0	T	after
Orri	1	2001	1	0		Orri	1	2009	1	1	T	after
Orri	1	2001	1	0		Orri	2	2009	1	0	C	after
Orri	2	2001	1	0		Orri	2	2009	1	0	C	after
Orri	2	2001	1	0		Orri	2	2009	1	0	C	after
Orri	2	2001	1	0		Orri	2	2009	1	0	C	after
Orri	2	2001	1	0		Orri	2	2009	1	0	C	after
Orri	2	2001	1	0		Orri	2	2009	1	0	C	after
Orri	2	2001	1	0		Orri	2	2009	1	2	C	after
Orri	2	2001	1	0		Baiasca		2009	1	1	C	after
Orri	2	2001	1	1		Baiasca		2009	1	3	C	after
Orri	2	2001	1	1		Baiasca		2009	1	0	C	after
Orri	2	2001	1	2		Baiasca		2009	1	0	C	after
Orri	1	2002	1	0		Baiasca		2009	1	0	C	after
Orri	1	2002	1	0		Baiasca		2009	1	0	C	after
Orri	1	2002	1	0		Baiasca		2009	1	0	C	after
Orri	1	2002	1	0		Baiasca		2009	1	0	C	after
Orri	1	2002	1	0		Baiasca		2009	1	0	C	after
Orri	1	2002	1	0		Baiasca		2009	1	0	C	after
Orri	1	2002	1	0		Baiasca		2009	1	0	C	after
Orri	1	2002	1	0		Baiasca		2009	1	1	C	after
Orri	1	2002	1	0		Baiasca		2009	1	0	C	after
Orri	1	2002	1	4		Baiasca		2009	1	0	C	after
Orri	1	2002	1	2		Baiasca		2009	1	0	C	after
Orri	1	2002	1	1		Baiasca		2009	1	0	C	after
Orri	1	2002	1	0		Baiasca		2009	1	0	C	after
Orri	1	2002	1	0		Orri	1	2010	1	6	T	after
Orri	1	2002	1	0		Orri	1	2010	1	4	T	after
Orri	1	2002	1	0		Orri	1	2010	1	3	T	after
Orri	1	2002	1	0		Orri	1	2010	1	3	T	after
Orri	1	2002	1	0		Orri	1	2010	1	3	T	after
Orri	1	2002	1	1		Orri	1	2010	1	1	T	after
Orri	2	2002	1	0		Orri	1	2010	1	0	T	after
Orri	2	2002	1	0		Orri	1	2010	1	0	T	after
Orri	2	2002	1	0		Orri	1	2010	1	0	T	after
Orri	1	2003	1	0		Orri	1	2010	1	0	T	after
Orri	1	2003	1	0		Orri	1	2010	1	0	T	after
Orri	2	2004	1	0		Orri	1	2010	1	0	T	after
Orri	1	2004	1	0		Orri	1	2010	1	0	T	after
Orri	1	2004	1	0		Orri	1	2010	1	0	T	after
Orri	1	2004	1	0		Orri	1	2010	1	0	T	after
Orri	1	2004	1	0		Orri	1	2010	1	0	T	after
Orri	1	2004	1	0		Orri	1	2010	1	0	T	after
Orri	1	2004	1	0		Orri	1	2010	1	0	T	after
Orri	1	2004	1	1		Orri	1	2010	1	0	T	after
Orri	1	2005	1	0		Orri	1	2010	1	0	T	after
Orri	1	2005	1	0		Orri	1	2010	1	0	T	after
Orri	1	2005	1	0		Orri	1	2010	1	0	T	after
Orri	1	2005	1	2		Orri	2	2010	1	3	C	after
Orri	1	2005	1	1		Orri	2	2010	1	3	C	after
Orri	1	2005	1	0		Orri	2	2010	1	0	C	after
Orri	1	2005	1	0		Orri	2	2010	1	0	C	after
Orri	1	2005	1	0		Orri	2	2010	1	0	C	after
Orri	1	2005	1	0		Orri	2	2010	1	0	C	after
Orri	2	2005	1	0		Orri	2	2010	1	0	C	after
Orri	2	2005	1	2		Orri	2	2010	1	0	C	after
Orri	2	2005	1	1		Orri	2	2010	1	0	C	after
Orri	1	2006	1	4		Orri	2	2010	1	0	C	after
Orri	1	2006	1	0		Orri	2	2010	1	0	C	after
Orri	1	2006	1	0		Orri	2	2010	1	0	C	after
Orri	1	2006	1	0		Baiasca		2010	1	2	C	after
Orri	1	2006	1	0		Baiasca		2010	1	1	C	after
Orri	1	2006	1	0		Baiasca		2010	1	2	C	after
Orri	1	2006	1	0		Baiasca		2010	1	3	C	after
Orri	1	2006	1	1		Baiasca		2010	1	1	C	after
Orri	2	2006	1	0		Baiasca		2010	1	2	C	after
Orri	2	2006	1	0		Baiasca		2010	1	1	C	after
Orri	2	2006	1	0		Baiasca		2010	1	1	C	after
Orri	2	2006	1	1		Baiasca		2010	1	0	C	after
Orri	2	2006	1	1		Baiasca		2010	1	0	C	after
Orri	1	2007	1	0		Baiasca		2010	1	0	C	after
Orri	1	2007	1	1		Baiasca		2010	1	0	C	after
Orri	1	2007	1	1		Baiasca		2010	1	0	C	after
Orri	1	2007	1	5		Baiasca		2010	1	0	C	after
Orri	1	2007	1	0		Baiasca		2010	1	0	C	after
Orri	1	2007	1	0		Baiasca		2010	1	0	C	after
Orri	1	2007	1	0		Baiasca		2010	1	0	C	after
Orri	2	2007	1	0		Baiasca		2010	1	0	C	after
Orri	2	2007	1	0		Baiasca		2010	1	0	C	after
Orri	2	2007	1	0		Orri	1	2011	1	4	T	after
Orri	2	2007	1	0		Orri	1	2011	1	2	T	after
Orri	1	2008	1	0		Orri	1	2011	1	1	T	after
Orri	1	2008	1	0		Orri	1	2011	1	0	T	after
Orri	1	2008	1	0		Orri	1	2011	1	0	T	after
Orri	1	2008	1	0		Orri	1	2011	1	0	T	after
Orri	1	2008	1	0		Orri	1	2011	1	0	T	after
Orri	1	2008	1	0		Orri	2	2011	1	0	C	after
Orri	1	2008	1	0		Orri	2	2011	1	0	C	after
Orri	1	2008	1	0		Orri	2	2011	1	0	C	after
Orri	1	2008	1	2		Orri	2	2011	1	0	C	after
Baiasca		2008	1	0		Orri	2	2011	1	0	C	after
Baiasca		2008	1	0		Orri	2	2011	1	0	C	after
Baiasca		2008	1	0		Orri	2	2011	1	0	C	after
Baiasca		2008	1	0		Orri	2	2011	1	0	C	after
Baiasca		2008	1	0		orri	2	2011	1	0	C	after
Baiasca		2008	1	0		orri	2	2011	1	0	C	after
Baiasca		2008	1	0		Baiasca		2011	1	1	C	after
Baiasca		2008	1	1		Baiasca		2011	1	2	C	after
Baiasca		2008	1	0		Baiasca		2011	1	4	C	after
Baiasca		2008	1	1		Baiasca		2011	1	0	C	after
Orri	2	2008	1	0		Baiasca		2011	1	0	C	after
Orri	2	2008	1	0		Baiasca		2011	1	0	C	after
Orri	2	2008	1	0		Baiasca		2011	1	0	C	after
Orri	2	2008	1	0		Baiasca		2011	1	0	C	after
Orri	2	2008	1	1		Baiasca		2011	1	0	C	after
Orri	2	2008	1	1		Baiasca		2011	1	0	C	after
Orri	2	2008	1	0		Orri	1	2012	1	2	T	after
Orri	1	2009	1	1		Orri	1	2012	1	2	T	after
Orri	1	2009	1	0		Orri	1	2012	1	0	T	after
Orri	1	2009	1	0		Orri	1	2012	1	0	T	after
Orri	1	2009	1	0		Orri	1	2012	1	0	T	after
Orri	1	2009	1	0		Orri	1	2012	1	0	T	after
Orri	1	2009	1	0		Orri	1	2012	1	0	T	after
Orri	1	2009	1	0		Orri	1	2012	1	0	T	after
Orri	1	2009	1	0		Orri	1	2012	1	0	T	after
Orri	1	2009	1	0		Orri	1	2012	1	0	T	after
Orri	1	2009	1	0		Orri	2	2012	1	1	C	after
Orri	1	2009	1	1		Orri	2	2012	1	1	C	after
Orri	2	2009	1	0		Orri	2	2012	1	0	C	after
Orri	2	2009	1	0		Orri	2	2012	1	0	C	after
Orri	2	2009	1	0		Orri	2	2012	1	0	C	after
Orri	2	2009	1	0		Orri	2	2012	1	0	C	after
Orri	2	2009	1	0		Orri	2	2012	1	0	C	after
Orri	2	2009	1	0		Orri	2	2012	1	0	C	after
Orri	2	2009	1	2		Orri	2	2012	1	0	C	after
Baiasca		2009	1	1		Orri	2	2012	1	0	C	after
Baiasca		2009	1	3		Orri	2	2012	1	0	C	after
Baiasca		2009	1	0		Orri	2	2012	1	0	C	after
Baiasca		2009	1	0		Baiasca		2012	1	1	C	after
Baiasca		2009	1	0		Baiasca		2012	1	0	C	after
Baiasca		2009	1	0		Baiasca		2012	1	0	C	after
Baiasca		2009	1	0		Baiasca		2012	1	0	C	after
Baiasca		2009	1	0		Baiasca		2012	1	0	C	after
Baiasca		2009	1	0		Baiasca		2012	1	0	C	after
Baiasca		2009	1	0		Baiasca		2012	1	0	C	after
Baiasca		2009	1	0		Baiasca		2012	1	0	C	after
Baiasca		2009	1	1		Baiasca		2012	1	0	C	after
Baiasca		2009	1	0		Baiasca		2012	1	0	C	after
Baiasca		2009	1	0		Baiasca		2012	1	0	C	after
Baiasca		2009	1	0		Baiasca		2012	1	0	C	after
Baiasca		2009	1	0		Baiasca		2012	1	0	C	after
Baiasca		2009	1	0		Baiasca		2012	1	0	C	after
Orri	1	2010	1	6		Baiasca		2012	1	0	C	after
Orri	1	2010	1	4		Baiasca		2012	1	0	C	after
Orri	1	2010	1	3		Baiasca		2012	1	0	C	after
Orri	1	2010	1	3		Orri	1	2013	1	4	T	after
Orri	1	2010	1	3		Orri	1	2013	1	2	T	after
Orri	1	2010	1	1		Orri	1	2013	1	0	T	after
Orri	1	2010	1	0		Orri	1	2013	1	0	T	after
Orri	1	2010	1	0		Orri	1	2013	1	0	T	after
Orri	1	2010	1	0		Orri	1	2013	1	0	T	after
Orri	1	2010	1	0		Orri	1	2013	1	0	T	after
Orri	1	2010	1	0		Orri	1	2013	1	0	T	after
Orri	1	2010	1	0		Orri	1	2013	1	0	T	after
Orri	1	2010	1	0		Orri	1	2013	1	0	T	after
Orri	1	2010	1	0		Orri	1	2013	1	0	T	after
Orri	1	2010	1	0		Orri	1	2013	1	0	T	after
Orri	1	2010	1	0		Orri	1	2013	1	0	T	after
Orri	1	2010	1	0		Orri	2	2013	1	0	C	after
Orri	1	2010	1	0		Orri	2	2013	1	0	C	after
Orri	1	2010	1	0		Orri	2	2013	1	0	C	after
Orri	1	2010	1	0		Orri	2	2013	1	0	C	after
Orri	1	2010	1	0		Orri	2	2013	1	0	C	after
Orri	1	2010	1	0		Orri	2	2013	1	0	C	after
Orri	2	2010	1	3		Orri	2	2013	1	0	C	after
Orri	2	2010	1	3		Orri	2	2013	1	0	C	after
Orri	2	2010	1	0		Orri	2	2013	1	0	C	after
Orri	2	2010	1	0		Orri	2	2013	1	0	C	after
Orri	2	2010	1	0		Baiasca		2013	1	1	C	after
Orri	2	2010	1	0		Baiasca		2013	1	0	C	after
Orri	2	2010	1	0		Baiasca		2013	1	0	C	after
Orri	2	2010	1	0		Baiasca		2013	1	0	C	after
Orri	2	2010	1	0		Baiasca		2013	1	0	C	after
Orri	2	2010	1	0		Baiasca		2013	1	0	C	after
Orri	2	2010	1	0		Baiasca		2013	1	0	C	after
Orri	2	2010	1	0		Baiasca		2013	1	0	C	after
Baiasca		2010	1	2		Baiasca		2013	1	0	C	after
Baiasca		2010	1	1		Baiasca		2013	1	0	C	after
Baiasca		2010	1	2		Baiasca		2013	1	0	C	after
Baiasca		2010	1	3		Baiasca		2013	1	0	C	after
Baiasca		2010	1	1		Baiasca		2013	1	0	C	after
Baiasca		2010	1	2		Baiasca		2013	1	0	C	after
Baiasca		2010	1	1		Baiasca		2013	1	0	C	after
Baiasca		2010	1	1
Baiasca		2010	1	0
Baiasca		2010	1	0
Baiasca		2010	1	0
Baiasca		2010	1	0
Baiasca		2010	1	0
Baiasca		2010	1	0
Baiasca		2010	1	0
Baiasca		2010	1	0
Baiasca		2010	1	0
Baiasca		2010	1	0
Baiasca		2010	1	0
Orri	1	2011	1	4
Orri	1	2011	1	2
Orri	1	2011	1	1
Orri	1	2011	1	0
Orri	1	2011	1	0
Orri	1	2011	1	0
Orri	1	2011	1	0
Orri	2	2011	1	0
Orri	2	2011	1	0
Orri	2	2011	1	0
Orri	2	2011	1	0
Orri	2	2011	1	0
Orri	2	2011	1	0
Orri	2	2011	1	0
Orri	2	2011	1	0
orri	2	2011	1	0
orri	2	2011	1	0
Baiasca		2011	1	1
Baiasca		2011	1	2
Baiasca		2011	1	4
Baiasca		2011	1	0
Baiasca		2011	1	0
Baiasca		2011	1	0
Baiasca		2011	1	0
Baiasca		2011	1	0
Baiasca		2011	1	0
Baiasca		2011	1	0
Orri	1	2012	1	2
Orri	1	2012	1	2
Orri	1	2012	1	0
Orri	1	2012	1	0
Orri	1	2012	1	0
Orri	1	2012	1	0
Orri	1	2012	1	0
Orri	1	2012	1	0
Orri	1	2012	1	0
Orri	1	2012	1	0
Orri	2	2012	1	1
Orri	2	2012	1	1
Orri	2	2012	1	0
Orri	2	2012	1	0
Orri	2	2012	1	0
Orri	2	2012	1	0
Orri	2	2012	1	0
Orri	2	2012	1	0
Orri	2	2012	1	0
Orri	2	2012	1	0
Orri	2	2012	1	0
Orri	2	2012	1	0
Baiasca		2012	1	1
Baiasca		2012	1	0
Baiasca		2012	1	0
Baiasca		2012	1	0
Baiasca		2012	1	0
Baiasca		2012	1	0
Baiasca		2012	1	0
Baiasca		2012	1	0
Baiasca		2012	1	0
Baiasca		2012	1	0
Baiasca		2012	1	0
Baiasca		2012	1	0
Baiasca		2012	1	0
Baiasca		2012	1	0
Baiasca		2012	1	0
Baiasca		2012	1	0
Baiasca		2012	1	0
Orri	1	2013	1	4
Orri	1	2013	1	2
Orri	1	2013	1	0
Orri	1	2013	1	0
Orri	1	2013	1	0
Orri	1	2013	1	0
Orri	1	2013	1	0
Orri	1	2013	1	0
Orri	1	2013	1	0
Orri	1	2013	1	0
Orri	1	2013	1	0
Orri	1	2013	1	0
Orri	1	2013	1	0
Orri	2	2013	1	0
Orri	2	2013	1	0
Orri	2	2013	1	0
Orri	2	2013	1	0
Orri	2	2013	1	0
Orri	2	2013	1	0
Orri	2	2013	1	0
Orri	2	2013	1	0
Orri	2	2013	1	0
Orri	2	2013	1	0
Baiasca		2013	1	1
Baiasca		2013	1	0
Baiasca		2013	1	0
Baiasca		2013	1	0
Baiasca		2013	1	0
Baiasca		2013	1	0
Baiasca		2013	1	0
Baiasca		2013	1	0
Baiasca		2013	1	0
Baiasca		2013	1	0
Baiasca		2013	1	0
Baiasca		2013	1	0
Baiasca		2013	1	0
Baiasca		2013	1	0
Baiasca		2013	1	0

## Sheet: Densidad de adultos
Zona	Año	Densidad (aves ads/100 ha)	Superficie batida (ha)
Total	1988	12.8848	192.97
Total	1989	11.3086	562.89
Total	1990	8.33302	167.92
Total	1991	13.127	413.5
Total	1992	7.96272	187.2
Total	1993	9.06169	574.17
Total	1994	6.92189	560.18
Total	1995	16.1563	133.9
Total	1996	8.14031	479.8
Total	1997	9.04184	175.36
Total	1998	7.19126	487.08
Total	1999	7.12852	985.5
Total	2000	8.17232	1220.81
Total	2001	7.71719	782.96
Total	2002	5.63526	655.03
Total	2003	5.52192	478.5
Total	2004	7.22564	837.07
Total	2005	4.50059	1493.62
Total	2006	6.34492	825.83
Total	2007	5.07311	867.5
Total	2008	4.10486	1483.04
Total	2009	6.0415	1435.2
Total	2010	4.91557	1858.14
Total	2011	3.67	1441.26
Total	2012	4.9	1420.1
Total	2013	5.57	1433.8
Orri1	1988	13.3333	52.5
Orri1	1989	7.27802	96.18
Orri1	1991	13.7741	108.9
Orri1	1992	9.29615	75.3
Orri1	1993	11.7028	239.26
Orri1	1994	4.5416	330.28
Orri1	1995	16.546	96.7
Orri1	1996	7.74393	387.4
Orri1	1997	7.89474	114
Orri1	1998	6.60377	318
Orri1	1999	6.48643	385.42
Orri1	2000	6.25207	543.82
Orri1	2001	4.77373	418.96
Orri1	2002	7.61283	367.8
Orri1	2003	5.18749	134.94
Orri1	2004	2.96457	404.78
Orri1	2005	4.3424	368.46
Orri1	2006	4.67784	406.17
Orri1	2007	4.1309	435.74
Orri1	2008	4.71373	275.79
Orri1	2009	4.69759	510.9
Orri1	2010	7.08112	480.15
Orri1	2011	3.74532	507.3
Orri1	2012	4.04	494.9
Orri2	2013	5.35	523.5
Orri2	1990	0	32
Orri2	1991	0	38.6
Orri2	1993	6.96767	143.52
Orri2	1994	3.21802	124.3
Orri2	1999	3.01386	431.34
Orri2	2000	2.70322	258.95
Orri2	2001	7.18391	180.96
Orri2	2002	2.36253	169.31
Orri2	2004	1.08284	92.35
Orri2	2005	1.51027	397.28
Orri2	2006	6.97134	129.1
Orri2	2007	5.32481	112.68
Orri2	2008	4.50694	332.82
Orri2	2009	5.34759	317.9
Orri2	2010	6.00586	399.61
Orri2	2011	3.25325	399.6
Orri2	2012	5.46	403.1
Orri3	2013	5.36	429.4
Baiasca	1989	3.13996	127.39
Baiasca	1990	4.10509	48.72
Baiasca	1991	9.61538	41.6
Baiasca	1992	7.0922	14.1
Baiasca	2008	4.13007	363.19
Baiasca	2009	9.6637	258.7
Baiasca	2010	5.6143	534.35
Baiasca	2011	3.93001	534.35
Baiasca	2012	5.36	522.1
Baiasca	2013	6.03	480.9

## Sheet: Depredación
Zona	Año	Urogallos depredados	Mamíferos	Rapaces	Desconocido	Período	Tipo zona	Superficie batida
Todas Pallars	1988	8	3	3	2	Antes ensayo		192.97
Todas Pallars	1989	4	0	2	2	Antes ensayo		562.89
Todas Pallars	1990	3	2	0	1	Antes ensayo		167.92
Todas Pallars	1991	4	0	0	4	Antes ensayo		413.5			Orri 1			Orri 2			Baiasca
Todas Pallars	1992	3	1	0	2	Antes ensayo		187.2			Número predados	Superficie	Predaciones/superficie	Número predados	Superficie	Predaciones/superficie	Número predados	Superficie	Predaciones/superficie
Todas Pallars	1993	10	6	3	1	Antes ensayo		574.17		1989	1	52.5	0.0190476	0			0	127.39	0
Todas Pallars	1994	1	0	1	0	Antes ensayo		560.18		1990	1	96.18	0.0103972	0	32	0	1	48.72	0.0205255
Todas Pallars	1995	0	0	0	0	Antes ensayo		133.9		1991	1	108.9	0.00918274	0	38.6	0	0	41.6	0
Todas Pallars	1996	2	1	0	1	Antes ensayo		479.8		1992	0	75.3	0	0			0	14.1	0
Todas Pallars	1997	0	0	0	0	Antes ensayo		175.36		1993	3	239.26	0.0125387	2	143.52	0.0139353	0
Todas Pallars	1998	1	1	0	0	Antes ensayo		487.08		1994	0	330.28	0	0	124.3	0	0
Todas Pallars	1999	3	1	2	0	Antes ensayo		985.5		1995	0	96.7	0	0			0
Todas Pallars	2000	5	0	0	5	Antes ensayo		1220.81		1996	2	387.4	0.00516262	0			0
Todas Pallars	2001	3	2	0	1	Antes ensayo		782.96		1997	0	114	0	0			0
Todas Pallars	2002	5	3	1	1	Antes ensayo		655.03		1998	0	318	0	0			0
Todas Pallars	2003	8	2	2	4	Antes ensayo		478.5		1999	0	385.42	0	0	431.34	0	0
Todas Pallars	2004	5	1	3	2	Antes ensayo		837.07		2000	0	543.82	0	0	258.95	0	1
Todas Pallars	2005	4	1	1	2	Antes ensayo		1493.62		2001	0	418.96	0	0	180.96	0	0
Todas Pallars	2006	4	3	1	0	Antes ensayo		825.83		2002	2	367.8	0.00543774	0	169.31	0	1
Todas Pallars	2007	3	0	0	3	Antes ensayo		867.5		2003	0	134.94	0	0			0
Todas Pallars	2008	6	1	1	4	Post ensayo		1483.04		2004	1	404.78	0.00247048	0	92.35	0	2
Todas Pallars	2009	16	4	3	10	Post ensayo		1435.2		2005	1	368.46	0.002714	0	397.28	0	2
Todas Pallars	2010	6	2	1	3	Post ensayo		1858.14		2006	0	406.17	0	1	129.1	0.00774593	0
Todas Pallars	2011	4	2	2	0	Post ensayo		1441.26		2007	0	435.74	0	0	112.68	0	1
Todas Pallars	2012	4	2	1	1	Post ensayo		1500	orientativo	2008	0	275.79	0	1	332.82	0.00300463	1	363.19	0.00275338
Orri 1	1989	1	0	1	0	Antes ensayo	Tratamiento	52.5		2009	0	510.9	0	3	317.9	0.00943693	3	258.7	0.0115964
Orri 1	1990	1	1	0	0	Antes ensayo	Tratamiento	96.18		2010	1	480.15	0.00208268	1	399.61	0.00250244	1	534.35	0.00187143
Orri 1	1991	1	0	0	1	Antes ensayo	Tratamiento	108.9		2011	2	507.3	0.00394244	1	399.6	0.0025025	2	534.35	0.00374287
Orri 1	1992	0	0	0	0	Antes ensayo	Tratamiento	75.3		2012	1	494.9	0.00202061	0	403.1	0	3	522.1	0.00574603
Orri 1	1993	3	2	1	0	Antes ensayo	Tratamiento	239.26		2013	1	523.5	0.00191022	1	429.4	0.00232883	1	480.9	0.00207943
Orri 1	1994	0	0	0	0	Antes ensayo	Tratamiento	330.28
Orri 1	1995	0	0	0	0	Antes ensayo	Tratamiento	96.7
Orri 1	1996	2	1	0	1	Antes ensayo	Tratamiento	387.4
Orri 1	1997	0	0	0	0	Antes ensayo	Tratamiento	114
Orri 1	1998	0	0	0	0	Antes ensayo	Tratamiento	318
Orri 1	1999	0	0	0	0	Antes ensayo	Tratamiento	385.42
Orri 1	2000	0	0	0	0	Antes ensayo	Tratamiento	543.82
Orri 1	2001	0	0	0	0	Antes ensayo	Tratamiento	418.96
Orri 1	2002	2	2	0	0	Antes ensayo	Tratamiento	367.8
Orri 1	2003	0	0	0	0	Antes ensayo	Tratamiento	134.94
Orri 1	2004	1	1	0	0	Antes ensayo	Tratamiento	404.78
Orri 1	2005	1	0	1	0	Antes ensayo	Tratamiento	368.46
Orri 1	2006	0	0	0	0	Antes ensayo	Tratamiento	406.17
Orri 1	2007	0	0	0	0	Antes ensayo	Tratamiento	435.74
Orri 1	2008	0	0	0	0	Post ensayo	Tratamiento	275.79
Orri 1	2009	0	0	0	0	Post ensayo	Tratamiento	510.9
Orri 1	2010	1	0	0	1	Post ensayo	Tratamiento	480.15
Orri 1	2011	2	1	1	0	Post ensayo	Tratamiento	507.3
Orri 1	2012	1	0	0	1	Post ensayo	Tratamiento	494.9
Orri 1	2013	1	0	0	1	Post ensayo	Tratamiento	523.5
Orri 2	1989	0	0	0	0	Antes ensayo	Control
Orri 2	1990	0	0	0	0	Antes ensayo	Control	32							orri1	orri2	baiasca
Orri 2	1991	0	0	0	0	Antes ensayo	Control	38.6						antes ensayo (1989-2007)	0.0037195	0.00180677	0.00513136
Orri 2	1992	0	0	0	0	Antes ensayo	Control							durante ensayo (2008-2013)	0.00165933	0.00329589	0.00478
Orri 2	1993	2	0	2	0	Antes ensayo	Control	143.52
Orri 2	1994	0	0	0	0	Antes ensayo	Control	124.3
Orri 2	1995	0	0	0	0	Antes ensayo	Control
Orri 2	1996	0	0	0	0	Antes ensayo	Control
Orri 2	1997	0	0	0	0	Antes ensayo	Control
Orri 2	1998	0	0	0	0	Antes ensayo	Control
Orri 2	1999	0	0	0	0	Antes ensayo	Control	431.34
Orri 2	2000	0	0	0	0	Antes ensayo	Control	258.95
Orri 2	2001	0	0	0	0	Antes ensayo	Control	180.96
Orri 2	2002	0	0	0	0	Antes ensayo	Control	169.31
Orri 2	2003	0	0	0	0	Antes ensayo	Control
Orri 2	2004	0	0	0	0	Antes ensayo	Control	92.35
Orri 2	2005	0	0	0	0	Antes ensayo	Control	397.28
Orri 2	2006	1	0	0	1	Antes ensayo	Control	129.1
Orri 2	2007	0	0	0	0	Antes ensayo	Control	112.68
Orri 2	2008	1	0	0	1	Post ensayo	Control	332.82
Orri 2	2009	3	0	1	2	Post ensayo	Control	317.9
Orri 2	2010	1	1	0	0	Post ensayo	Control	399.61
Orri 2	2011	1	0	1	0	Post ensayo	Control	399.6
Orri 2	2012	0	0	0	0	Post ensayo	Control	403.1
Orri 2	2013	1	0	0	1	Post ensayo	Control	429.4
Baiasca	1989	0	0	0	0	Antes ensayo	Control	127.39
Baiasca	1990	1	0	0	1	Antes ensayo	Control	48.72
Baiasca	1991	0	0	0	0	Antes ensayo	Control	41.6
Baiasca	1992	0	0	0	0	Antes ensayo	Control	14.1
Baiasca	1993	0	0	0	0	Antes ensayo	Control
Baiasca	1994	0	0	0	0	Antes ensayo	Control
Baiasca	1995	0	0	0	0	Antes ensayo	Control
Baiasca	1996	0	0	0	0	Antes ensayo	Control
Baiasca	1997	0	0	0	0	Antes ensayo	Control
Baiasca	1998	0	0	0	0	Antes ensayo	Control
Baiasca	1999	0	0	0	0	Antes ensayo	Control
Baiasca	2000	1	0	0	1	Antes ensayo	Control
Baiasca	2001	0	0	0	0	Antes ensayo	Control
Baiasca	2002	1	0	1	0	Antes ensayo	Control
Baiasca	2003	0	0	0	0	Antes ensayo	Control
Baiasca	2004	2	0	2	0	Antes ensayo	Control
Baiasca	2005	2	1	1	0	Antes ensayo	Control
Baiasca	2006	0	0	0	0	Antes ensayo	Control
Baiasca	2007	1	0	0	1	Antes ensayo	Control
Baiasca	2008	1	0	0	1	Post ensayo	Control	363.19
Baiasca	2009	3	1	0	2	Post ensayo	Control	258.7
Baiasca	2010	1	1	0	0	Post ensayo	Control	534.35
Baiasca	2011	2	1	0	1	Post ensayo	Control	534.35
Baiasca	2012	3	2	1	0	Post ensayo	Control	522.1
Baiasca	2013	1	0	1	0	Post ensayo	Control	480.9

## Sheet: Supervivencia
nom	Sexe	Edat	Zona	Extr_depred	inici	fi	Temps seg.	años	Mort (0/1)
Cris	f	a	Espot	No_extract	2010-07-08	2010-08-21	43	0.117808	1
Campaneta	f	a	Andorra	No_extract	2010-07-30	2014-01-08	1258	3.44658	0
Campeana	f	a	Andorra	No_extract	2010-07-27	2014-01-08	1261	3.45479	0
Bel	f	a	Baiasca	No_extract	2010-05-07	2010-08-10	95	0.260274	1
Escartina	f	a	Baiasca	No_extract	2012-05-11	2014-01-08	607	1.66301	0
Batlleta	f	a	Baiasca	No_extract	2011-06-14	2014-01-08	939	2.5726	0
Cinteta	f	a	Esterri	No_extract	2008-07-17	2014-01-08	2001	5.48219	0
Matella	f	a	Orri2	No_extract	2012-08-02	2014-01-08	524	1.43562	0
Bambina	f	a	Costa negra	No_extract	2010-08-03	2012-01-10	380	1.0411	1
Bambina	f	a	Orri1	Extract			145	0.39726	0
Mala	f	a	Orri1	Extract	2010-05-22	2014-01-08	633	1.73425	0
Mala	f	a	Orri2	No_extract			702	1.92329	0
Marypoppins	f	a	Orri1	Extract	2010-07-12	2014-01-08	585	1.60274	0
Marypoppins	f	a	Orri2	No_extract			691	1.89315	0
Luthera	f	a	Orri2	No_extract	2010-08-05	2014-01-08	1252	3.43014	0
Virosa	f	a	Viros	No_extract	2012-05-16	2013-08-28	469	1.28493	1
Pandora	f	a	Pistas esquí	No_extract	2009-05-17	2009-06-24	38	0.10411	1
Planella	f	a	Orri1	Extract	2012-08-07	2014-01-08	126	0.345205	0
Planella	f	a	Orri2	No_extract			391	1.07123	0
Bateta	f	?	Orri2	No_extract	2007-11-22	2009-10-12	690	1.89041	1
Faraday	m	a	Baiasca	No_extract	2012-05-16	2014-01-08	602	1.64932	0
Moret	m	a	Baiasca	No_extract	2009-05-23	2009-12-28	219	0.6	0
Fular	m	a	Baiasca	No_extract	2009-05-21	2013-07-25	1526	4.18082	0
Iman	m	a	Esterri	No_extract	2012-05-02	2014-01-08	616	1.68767	0
Wembley	m	a	Esterri	No_extract	2011-05-03	2012-01-06	248	0.679452	1
Luisao	m	a	Esterri	No_extract	2011-05-05	2014-01-08	979	2.68219	0
Gerber	m	a	Gerber	No_extract	2009-03-29	2010-05-06	403	1.10411	1
Veguer	m	a	Orri2	No_extract	2009-05-26	2011-01-13	597	1.63562	0
Greg	m	a	Orri2	No_extract	2009-05-29	2009-08-10	73	0.2	1
Onso	m	a	Orri2	No_extract	2011-05-10	2014-01-08	974	2.66849	0
Bertin	m	a	Orri2	No_extract	2009-05-26	2011-06-15	1212	3.32055	0
Bertin	m	a	Orri1	Extract			318	0.871233	0
Mòg	m	j	Aiguamòg	No_extract	2012-10-15	2014-01-08	450	1.23288	0
Mortimer	m	a	Riquerna	No_extract	2010-06-01	2012-12-09	922	2.52603	1
Virós	m	a	Viros	No_extract	2012-05-16	2013-08-28	469	1.28493	1
Bertin	m	a	Orri1	Extract	2009-07-01	2011-07-18	318	0.871233	0
Seurí	m	j	Orri1	Extract	2008-10-11	2010-08-05	663	1.81644	0
Pepa	f	a	Orri1	Extract	2004-04-25	2005-03-24	333	0.912329	0
Boytila	m	a	Orri2	No_extract	2011-05-26	2011-06-27	32	0.0876712	0
Fato	m	a	Baiasca	No_extract	2010-05-07	2010-06-10	34	0.0931507	0
Perico	m	a	Esterri	No_extract	2011-05-03	2011-07-05	63	0.172603	0
Luiggi	m	a	Orri2	No_extract	2010-05-31	2010-07-20	50	0.136986	0
Mitikú	m	a	Orri2	No_extract	2010-06-02	2010-09-08	98	0.268493	0
Raset	m	a	Orri2	No_extract	2010-05-31	2010-10-10	132	0.361644	0
Jalapeño	m	a	Orri2	No_extract	2009-06-02	2010-03-11	282	0.772603	0
Fumanchú	m	a	Orri1	Extract	2011-05-23	2011-08-31	100	0.273973	0
Tonino	m	a	Orri1	Extract	2011-05-12	2012-02-01	265	0.726027	0
Boris	m	a	Orri1	Extract	2009-05-15	2010-05-15	365	1	0

## Sheet: Ungulados cazados
Zona	año	Jabalí	Gamo	Corzo	Ciervo	Sarrio
Entorno Orri 1	1995	218	0	0	0	3
Entorno Orri 1	1996	104	0	0	0	4
Entorno Orri 1	1997	186	0	5	0	8
Entorno Orri 1	1998	226	0	3	0	4
Entorno Orri 1	1999	263	0	9	0	4
Entorno Orri 1	2000	346	0	11	0	1
Entorno Orri 1	2001	229	1	8	0	13
Entorno Orri 1	2002	217	3	25	0	16
Entorno Orri 1	2003	212	3	21	0	20
Entorno Orri 1	2004	448	1	26	0	15
Entorno Orri 1	2005	275	26	40	3	20
Entorno Orri 1	2006	128	19	63	6
Entorno Orri 1	2007	248	50	64	2	7
Entorno Orri 1	2008	231	32	67	9	13
Entorno Orri 1	2009	178	36	65	9	13
Entorno Orri 1	2010	211	99	63	25	7
Entorno Orri 1	2011	308	30	35	26	8
Entorno Orri 1	2012	225	61	40	29	8

## Sheet: Climatología
Sort	año	mes	Tª media	Precipitación	Media de Tª máx	Media de Tª mín	Días de helada	Días de precipitación	Tª max absoluta	Tª mín absoluta	Humeda relativa media	Irradiación diaria media	Velocidad viento media
Sort	1993	1	3.8	0	11.9	-4.3		0	16	-10
Sort	1993	2	5.8	9.9	12.1	-0.6		3	19	-9.5
Sort	1993	3	8.1	19.3	15.3	0.9		9	24.5	-5.5
Sort	1993	4	10.2	68.2	16.6	3.8		17	24.5	-3
Sort	1993	5	13.4	88.2	20.2	6.5		23	26.5	2.5
Sort	1993	6	18.7	36.3	26.7	10.7		10	33.5	5.5
Sort	1993	7	21	22.6	29.1	12.8		4	36	8.5
Sort	1993	8	21.2	100.3	29.2	13.1		9	35	6
Sort	1993	9	15.4	66.6	22	8.8		10	28.5	2
Sort	1993	10	9.9	111.7	14.9	5		19	21.5	-0.5
Sort	1993	11	6.7	20.1	12.4	0.9		9	17.5	-7
Sort	1993	12	4.5	36.6	10.7	-1.7		4	17	-5
Sort	1994	1	4.7	72.4	10.7	-1.4		6	18.5	-6.5
Sort	1994	2	5.9	48.5	11.8	-0.1		7	20.5	-4.5
Sort	1994	3	11.2	5.7	19.9	2.5		4	24	-1
Sort	1994	4	9.9	62.1	16.1	3.7		13	27.5	-1.5
Sort	1994	5	14.6	85.2	22.2	7		15	31	2.5
Sort	1994	6	19.3	35.8	27.3	11.1		7	34.5	6.5
Sort	1994	7	23.1	55.8	32.2	13.9		5	35.5	10.5
Sort	1994	8	22.9	26.3	31.6	14		5	36	10.5
Sort	1994	9	16	107.1	22.4	9.5		11	30	2.5
Sort	1994	10	12.8	107.4	18.5	7.1		15	22.5	0.5
Sort	1994	11	9.5	152.4	16	3		9	21.5	-1.5
Sort	1994	12	4.8	38.6	10.9	-1.4		5	17.5	-7.5
Sort	1995	1	5	63.2	10.9	-1		7	16	-8
Sort	1995	2	7.7	26.5	14.2	1.1		8	20	-3.5
Sort	1995	3	8.5	9.6	15.9	1		4	21.5	-4
Sort	1995	4	12	33.5	20	4		9	25.5	-1
Sort	1995	5	14.8	69.6	21.9	7.7		11	29	2.5
Sort	1995	6	17.8	185.7	24	11.6		15	29.5	9
Sort	1995	7	21.5	41.9	30.1	13		6	35.5	8
Sort	1995	8	21	41.3	28.5	13.4		9	32.5	9
Sort	1995	9	15.3	117.3	21.9	8.6		9	28.5	1.5
Sort	1995	10	14.6	47.1	21.7	7.5		9	27	1.5
Sort	1995	11	8.8	74.8	15.4	2.2		8	23.5	-4
Sort	1995	12	5.6	187.2	9.8	1.4		15	13.5	-3
Sort	1996	1	5.5	198.3	9.7	1.1		20	14	-3
Sort	1996	2	4.8	29.1	10.4	-1		7	18	-6
Sort	1996	3	8.2	16.4	15.3	1.1		4	25	-5
Sort	1996	4	11.4	80.7	18.1	4.6		8	23	-3
Sort	1996	5	14.3	90.4	21.5	7		13	29.5	0
Sort	1996	6	18.7	76.1	25.8	11.7		9	31.5	7.5
Sort	1996	7	20.4	57.1	28	12.6		12	35	8
Sort	1996	8	14.5	162.8	21.9	7		12	27	3
Sort	1996	9	7.2	64.7	13.5	0.8		10	22.5	-5
Sort	1996	10	5.7	21.1	9.8	1.5		3	17.5	-6
Sort	1996	11	4	145	8.6	-0.5		16	13.5	-6
Sort	1996	12	7.6	127.8	15.9	-0.7		15	22	-3.5
Sort	1997	1	12	173.4	20.7	3.2		18	25	-1.5
Sort	1997	2	13	8.3	20.7	5.4		4	25	-0.5
Sort	1997	3	14.8	0	21.6	7.8		0	30	1.5
Sort	1997	4	17.6	48.5	24.4	10.7		5	29	6
Sort	1997	5	20.1	97.3	27.8	12.3		15	32.5	6
Sort	1997	6	21.1	66.3	28.5	13.7		11	34.5	5.5
Sort	1997	7	18.1	53.5	25.8	10.3		10	30	5
Sort	1997	8	14.4	120	22	6.7		16	29.5	-5
Sort	1997	9	8.1	54.5	13.5	2.7		7	19.5	-2.5
Sort	1997	10	5.7	4.5	11.2	0.2		2	15	-5.6
Sort	1997	11	4.8	119.5	10.5	-0.9		12	15	-7.5
Sort	1997	12	7.9	163.4	16.3	-0.5		7	23	-5.5
Sort	1998	1	4.3	12.6	10.6	-0.1	17	11	16.8	-6.7	76.9	6.77376	1.3
Sort	1998	2	7.2	11.8	15.7	1	11	6	23.1	-4.7	56.6	12.6058	1.4
Sort	1998	3	10.5	8.4	17.1	3.9	2	6	23.4	-1.5	47.6	16.8566	2.5
Sort	1998	4	8.6	119.8	14.2	2.8	8	15	26.5	-3.3	61.4	16.3728	2
Sort	1998	5	14.5	76.2	20.6	8.9	0	11	26.1	2.5	55.8	20.2349	2.2
Sort	1998	6	19.7	13.2	26.2	12.6	0	7	32.4	5.1	57.1	24.8141	1.8
Sort	1998	7	22	47	29.3	13.9	0	3	34.1	8.9	50.6	25.7213	1.9
Sort	1998	8	21.3	61	29.3	13.9	0	9	34.1	9.5	52.6	21.721	1.8
Sort	1998	9	17.3	81.2	23.4	11.1	0	11	32.4	7.1	64.5	15.5779	1.4
Sort	1998	10	11.5	47	18.5	5.9	0	8	24	1.3	65.2	12.4157	1.4
Sort	1998	11	6	17.8	13.2	0.3	14	6	20.3	-6.9	61.3	9.06336	1.8
Sort	1998	12	4	39.6	11.5	-0.6	17	5	19.9	-5	62.7	6.67008	1.4
Sort	1998	todo el año	11.7	535.6	18.4	5.5	69	98	34.1	-6.9	59.3	15.4397	1.8
Sort	1999	1	3.4	32	10.3	-1.5	21	7	16.8	-6	65	7.6896	1.7
Sort	1999	2	6.6	1.4	12.6	0.2	12	3	20.1	-9.5	45	11.3184	2.9
Sort	1999	3	8.7	40.6	14.8	2.6	8	11	21.2	-3.9	58	14.9472	2.1
Sort	1999	4	11.1	58.2	17.1	4.8	2	14	25.6	-2.6	52	20.3904	2.4
Sort	1999	5	16.4	45.2	23.2	9.5	0	6	27.9	4.2	59	21.6864	1.7
Sort	1999	6	19	60.2	25.1	12.5	0	9	31.2	7.3	53	24.7104	2.3
Sort	1999	7	21.9	71.6	28.5	15.1	0	13	33.6	11.8	54	24.4512	2
Sort	1999	8	20.9	56.4	27.9	14.1	0	7	32.7	10.7	62	21.8592	1.3
Sort	1999	9	16.9	86	23.7	11.1	0	10	32.7	7.3	67	15.6384	1.1
Sort	1999	10	12.3	111.8	18.8	7.2	0	12	24.1	3.6	73	11.3184	1.1
Sort	1999	11	5.7	74.6	12.2	1	17	9	22.2	-4.8	59	8.9856	2.1
Sort	1999	12	3.5	19.2	10	-1.1	22	5	15.7	-5.1	65	6.048	1.4
Sort	1999	todo el año	11.9	657.2	18.3	6	82	106	33.6	-9.5	59	15.3792	1.8
Sort	2000	1	2.7	0.2	10.6	-3	21	1	20.7	-6.8	61	8.3808	1.5
Sort	2000	2	8	4.8	16.3	0.8	11	2	20.2	-3.5	52	12.6144	1.6
Sort	2000	3	9.5	54	16.1	3.4	5	11	24.6	-2.6	55	15.6384	2.1
Sort	2000	4	9.8	93	15.5	4.2	2	19	22.9	-2.1	65	16.6752	1.8
Sort	2000	5	15.8	111.4	22.7	9.5	0	17	28.1	6.3	66	21.9456	1.5
Sort	2000	6	19.8	5.6	26.3	12.5	0	2	31	8.2	51	26.5248	2.3
Sort	2000	7	20.6	19	27.4	13.5	0	6	33.6	7.8	48	24.2784	2.1
Sort	2000	8	21.8	40.2	29.1	14.2	0	8	36.5	10.1	45	21.4272	1.9
Sort	2000	9	17.8	65.8	25.6	10.8	0	11	31.4	3.6	57	18.4896	1.5
Sort	2000	10	12.4	45.8	18.6	7.3	0	10	23.5	2.5	66	7.8624	1.4
Sort	2000	11	6.4	55.8	12.8	1.7	9	9	17.8	-2.3	77	7.8624	1.1
Sort	2000	12	5.4	94.4	10.8	1.7	9	15	14.3	-2.2	81	6.048	1
Sort	2000	todo el año	12.8	590	19.7	6.8	57	111	36.5	-6.8	60	16.1568	1.6
Sort	2001	1	5.4	73.2	10.1	1.6	8	16	14.9	-1.8	76	6.7392	1.7
Sort	2001	2	6.3	6.4	13.6	0.3	14	6	22.2	-3.1	56	12.096	2
Sort	2001	3	9.4	110.2	15.9	3.2	2	8	21.6	-4.6	67	13.9968	1.7
Sort	2001	4	11.6	71.6	17	5.7	2	9	22.2	-1.7	50	22.2048	2.8
Sort	2001	5	15.2	60.8	20.9	8.9	0	11	31.7	1.8	58	22.5504	1.8
Sort	2001	6	21	26	28.2	13.4	0	6	36.3	8	43	27.4752	1.9
Sort	2001	7	21.4	52.2	28.3	14.4	0	10	36.2	9.7	52	24.192	1.6
Sort	2001	8	23	31.2	30.2	15.7	0	8	37.7	11.4	49	21.9456	1.5
Sort	2001	9	16.7	50.6	23.5	9.9	0	8	28.3	3.9	53	19.2672	1.8
Sort	2001	10	14.3	52.8	21.8	8.8	0	12	28.6	4.4	76	11.664	0.7
Sort	2001	11	7.8	18.6	14.2	2.6	7	3	20.2	-3.3	63	8.64	2.5
Sort	2001	12	1	6.2	9.8	-4.5	28	4	18.2	-10.7	78	7.4304	0.6
Sort	2001	todo el año	13.1	559.8	19.9	6.9	61	101	37.7	-10.7	60	16.6752	1.7
Sort	2002	1	4	20.4	11.7	-0.9	20	7	19.5	-6.3	75	7.34596	0.7
Sort	2002	2	7.1	24.6	14.1	1.2	9	7	19.2	-3.4	64	11.1222	1.9
Sort	2002	3	10.8	47.6	16.9	4.7	3	8	27	-1.6	58	13.1954	2
Sort	2002	4	12.3	80.8	17	6.2	0	7	26.1	2.4	55	17.2322	2.5
Sort	2002	5	14.4	68.8	19.7	8.4	0	14	29.6	2.8	62	19.1249	2.1
Sort	2002	6	21.8	100	28.7	13.9	0	5	35.6	7.6	55	24.3403	1.9
Sort	2002	7	22.6	84.2	29.1	15.9	0	6	34.4	11	55	23.6638	2.3
Sort	2002	8	20.3	71.2	27.1	14.1	0	14	33.5	9.4	65	19.8475	1.7
Sort	2002	9	17.5	102.6	24.1	11.6	0	11	27.9	3.2	64	17.6043	1.3
Sort	2002	10	13.8	84.8	20.5	7.9	0	11	26.9	2.3	72	11.4515	0.9
Sort	2002	11	9.1	69.6	14.6	4.5	2	15	22.3	-0.2	72	7.46328	1
Sort	2002	12	6.3	54.4	11.3	2.6	5	13	15.8	-2.7	80	5.08465	0.9
Sort	2002	todo el año	13.4	809	19.6	7.5	39	118	35.6	-6.3	65	14.6496	1.6
Sort	2003	1	4.2	44.4	9.3	-1		10	19	-8.9
Sort	2003	2	4.2	52.9	9.8	-1.5		9	14	-8
Sort	2003	3	9.6	25.8	17.3	1.9		8	22.5	-3
Sort	2003	4	11.6	55.3	18.3	4.8		9	25.5	-2.5
Sort	2003	5	15.4	79.4	22.8	8		8	29.6	3.5
Sort	2003	6	21.7	42.5	29.9	13.5		13	34.8	9.5
Sort	2003	7	21.5	70.1	29.7	13.2		6	33.5	8.6
Sort	2003	8	23.1	29.1	31.3	14.9		11	36.1	9.5
Sort	2003	9	17.2	130.3	23.5	10.9		16	28.9	6.1
Sort	2003	10	12.1	154.4	17.3	6.9		15	24	0
Sort	2003	11	8.3	91.4	13.8	2.8		12	17.9	-1.5
Sort	2003	12	5.3	60.5	10.5	0.1		11	19.1	-4.5
Sort	2004	1	5.7	24.4	12.2	-0.8		10	19.1	-5.5
Sort	2004	2	5.5	33.7	12.8	-1.8		7	19	-7
Sort	2004	3	7.9	35.1	15	0.7		6	25	-5.4
Sort	2004	4	10.5	81.4	16.2	4.6		15	24	-0.5
Sort	2004	5	13.5	55.5	20.3	6.7		17	26.2	-1.1
Sort	2004	6	19.8	1.6	27.3	12.3		3	33	5.9
Sort	2004	7	21.1	50	28.4	13.8		7	34.4	9.5
Sort	2004	8	20.8	43.7	28.7	12.9		9	34.2	8.1
Sort	2004	9	19	34.6	26.5	11.4		4	31.5	4.2
Sort	2004	10	13.5	75.2	20.4	6.4		13	27.8	-0.4
Sort	2004	11
Sort	2004	12
Sort	2005	1
Sort	2005	2
Sort	2005	3
Sort	2005	4	11.2	25	17.95	4.46		14	28.5	-1.9
Sort	2005	5	16.3	85.9	24.23	8.36		11	29.5	4.1
Sort	2005	6	20.5	85.3	28.8	12.26		10	34	6.4
Sort	2005	7	22.2	27.7	30.64	13.95		4	36.5	10
Sort	2005	8	30.32	47.7	27.74	12.91		8	31.9	8
Sort	2005	9
Sort	2005	10
Sort	2005	11
Sort	2005	12
Sort	2006	1
Sort	2006	2
Sort	2006	3
Sort	2006	4
Sort	2006	5
Sort	2006	6
Sort	2006	7
Sort	2006	8
Sort	2006	9
Sort	2006	10
Sort	2006	11
Sort	2006	12
Sort	2007	1
Sort	2007	2
Sort	2007	3
Sort	2007	4
Sort	2007	5
Sort	2007	6
Sort	2007	7
Sort	2007	8
Sort	2007	9
Sort	2007	10
Sort	2007	11
Sort	2007	12
Sort	2008	1	4.8	38	18.9	-7.1		14
Sort	2008	2	6.1	15.4	19.1	-4.6		8
Sort	2008	3	7.7	35.8	22.2	-2.6		12
Sort	2008	4	11.2	148	25.8	7.8		14
Sort	2008	5	13.6	143	27.8	3.4		21
Sort	2008	6	18.3	71.6	31.3	8		12
Sort	2008	7	21.4	58	32.4	8.3		10
Sort	2008	8	21.6	6	34.8	10.5		6
Sort	2008	9	16.5	41.4	29.1	5.2		13
Sort	2008	10	12.7	58.8	24.6	-2.2		13
Sort	2008	11	5.8	86.6	20	-6.3		13
Sort	2008	12	3.6	16.6	20.9	-5.7		12
Sort	2009	1	1.6	44.2					13.6	-6.8
Sort	2009	2		27.8
Sort	2009	3	8.8	27.8					23.1	-4.1
Sort	2009	4	10.1	95					24.8	-1.4
Sort	2009	5	16.4	64.2					29.2	3.5
Sort	2009	6	20.1	34.8					32.7	6.6
Sort	2009	7	21.8	62.11					33.4	9.8
Sort	2009	8	21.7	66.5					35.3	9.3
Sort	2009	9	17	62.2					32.3	3.7
Sort	2009	10	12.8	80.5					31.1	-2.8
Sort	2009	11	6.3	57.5					22.3	-2.8
Sort	2009	12	3.1	174.1					15	-8.8
Sort	2010	1	2.4	36.9	9.3	-2.3	29	6	16	-7.5
Sort	2010	2	3.4	56.9	10.3	-1.6	18	11	16.3	-8
Sort	2010	3	6.9	46.5	15.2	0.3	15	13	21.8	-6.1
Sort	2010	4	11.8	38.6	20.5	4.2	3	12	28.1	-1.7
Sort	2010	5	14	72.7	21	7.1	0	11	29.4	1.5
Sort	2010	6	17.5	217	26.3	10.2	0	13	32.3	7.5
Sort	2010	7	22.6	92.9	32.4	14.6	0	5	36.8	11.7
Sort	2010	8	20.7	57.2	30.9	12.6	0	6	37.6	7.3
Sort	2010	9	16.1	66.2	25.7	8.9	0	9	32.2	2.1
Sort	2010	10	11.3	76.8	20	5.1	6	11	26.9	-2.9
Sort	2010	11	5	22.9	12.1	-0.6	17	11	22.3	-7.5
Sort	2010	12	2	55.5	8.6	-2.8	24	10	16	-7.8
Sort	2011	1	1.9	17.6	9.6	-3	26	6	15.9	-9.9
Sort	2011	2	5.7	7.4	14.3	-0.7	18	6	21.9	-3.5
Sort	2011	3	7.8	78.6	14.9	1.9	7	11	22.6	-3.5
Sort	2011	4	13.8	39.3	21.6	6.5	0	10	29.1	1.5
Sort	2011	5	15.9	97	23.9	8.9	0	13	29.3	4.6
Sort	2011	6	18	103.2	25	11.4	0	17	34.2	5.7
Sort	2011	7	19.8	59.4	27.3	12.5	0	10	32.4	7.6
Sort	2011	8	20.7	100.3	30.4	12.9	0	9	36.8	7.3
Sort	2011	9	18.2	23.2	27.4	10.5	0	6	32.3	3.7
Sort	2011	10	13	43.7	21.9	5.9	2	8	31.5	-0.8
Sort	2011	11	8.3	90.1	15.1	3.9	6	20	19.5	-2.7
Sort	2011	12	3.6	1.7	11.8	-2	27	10	18.6	-6.6
Sort	2012	1	3.3	0.3	13.2	-3.8
Sort	2012	2	4.1	0.6	11	-2.7
Sort	2012	3	9.5	53.5	17.8	1.6
Sort	2012	4	9.5	82.8	15.4	3.5
Sort	2012	5	15.2	60.3	23.2	7.5
Sort	2012	6	19.5	92	27.6	11.3
Sort	2012	7	20.7	51.8	28.9	12.6
Sort	2012	8	22.4	31	31.4	14.1
Sort	2012	9	17.6	44.1	25.2	10.8			29.8	3.1
Sort	2012	10	12.1	83.4	20.3	6.3			28.3	-3.1
Sort	2012	11	7.4	83.4	13.7	3			18.9	-0.7
Sort	2012	12	3	16.4	10.8	-2.7			15.2	-9
Sort	2013	1	3.7	86.2	11.7	-2.1			22.3	-6.9
Sort	2013	2	3.4	25.7	9.9	-2			16.6	-5.7
Sort	2013	3	7.4	112.9	13.5	1.8			19.8	-3.4
Sort	2013	4	10.5	80.3	16.8	4.3			26.2	-1
Sort	2013	5	11.4	102.4	18.3	4.9			23.4	0.3
Sort	2013	6	16.8	92.5	24.5	9.3			31.2	5.5
Sort	2013	7	20.3	117.4	29.4	13.1			32.6	10.4
Espot	2004	2	-2.4	83.1	1	-5.1
Espot	2004	3	-3.6	172.6	-0.4	-6.8
Espot	2004	4	-2.2	127.5	1.6	-5
Espot	2004	5	1.4	117	6	-1.1
Espot	2004	6	8.8	27.6	11.6	6.1
Espot	2004	7	9.8	86	12.7	6.9
Espot	2004	8	10.7		13.3	7.7
Espot	2004	9	9	78.5	12	6.1
Espot	2004	10	4.2	214.2	6.5	1.9
Espot	2004	11	-0.2	110	2.7	-3.1
Espot	2004	12	-2.9	11.5	0.1	-5.3
Espot	2005	1	-3.2	114.4	-0.3	-6.1
Espot	2005	2	-9.2	104.6	-6.1	-11.8
Espot	2005	3	-2.9	82.1	0.3	-5.5
Espot	2005	4	-1	178.6	2.3	-4.1
Espot	2005	5	5.2	115.1	7.9	2.1
Espot	2005	6	9.9	120.6	13	6.8
Espot	2005	7	11.3	26.6	14.4	8.1
Espot	2005	8	10	95	12.6	6.8
Espot	2005	9	6.9	58.3	9.6	4.1
Espot	2005	10	4.2	268.2	6.5	1.9
Espot	2005	11	-1.6	129.7	0.9	-4.2
Espot	2005	12	-3.5	47	-0.8	-6.3
Espot	2006	1	-4.9	192.8	-2.5	-7.4
Espot	2006	2	-4.3	38.9	-1.7	-6.3
Espot	2006	3	-1.7		1.5	-4.7
Espot	2006	4	1.1	34	4.3	-1.8
Espot	2006	5	5.1	39.5	8.1	1.7
Espot	2006	6	9.5	110.7	12.2	6.8
Espot	2006	7	12.6	111	15.1	10.2
Espot	2006	8	8.1	86.6	10.5	5.4
Espot	2006	9	8.5	246.3	10.5	6.6
Espot	2006	10	6.2	180.3	8.7	3.8
Espot	2006	11	2.1		4.6	-0.3
Espot	2006	12	-2.4	26.6	0.4	-4.9
Espot	2007	1	-0.5		2.2	-3.3
Espot	2007	2	-1.8		1.4	-4.6
Espot	2007	3	-4.1		0.7	-6.9
Espot	2007	4	0.5	65.7	4.2	-1.8
Espot	2007	5	3.2	126.1	6.2	0.2
Espot	2007	6	6.7	100.6	9.4	4.1
Espot	2007	7	10.2		13.3	7
Espot	2007	8	9.4		12.3	5.8
Espot	2007	9	7.1	18.9	9.8	4.4
Espot	2007	10	3	70.8	5.8	0.4
Espot	2007	11	0.2	188.8	3	-2.4
Espot	2007	12	-3.2	60	-0.1	-6.1
Espot	2008	1	-0.1	133.9	2.7	-3.1
Espot	2008	2	-1.2	38	2.4	-3.8
Espot	2008	3	-3.3	152.7	0.4	-7.1
Espot	2008	4	-0.4		3	-3.1
Espot	2008	5		232.9
Espot	2008	6		53.1
Espot	2008	7	10.5	63	13.4	7.2
Espot	2008	8	10.5	27.2	13.4	7.5
Espot	2008	9	5.7	68.7	8.6	3
Espot	2008	10	2.5	174.1	5.1	-0.2
Espot	2008	11	-3.4	246.4	-0.5	-5.6
Espot	2008	12	-3.8	22.7	-1.3	-6.2
Espot	2009	1	-4.7	88.9	-1.5	-7.2
Espot	2009	2	-4.1	144.3	-1	-6.6
Espot	2009	3	-1.3	65	2.7	-4.4
Espot	2009	4	-1.8	220.7	2.5	-4.4
Espot	2009	5	5.2	137.1	8.5	2.1
Espot	2009	6	8.4	85	11.3	5.4
Espot	2009	7	11.4	51.3	14.5	8.3
Espot	2009	8	11.7	127	14.6	9
Espot	2009	9	6.3	125.7	9	4
Espot	2009	10	5.4	168.3	8	3
Espot	2009	11	0.4	152.5	3.2	-2
Espot	2009	12	-3.3	258	-0.6	-6.2
Espot	2010	1	-4.7	88.9	-1.5	-7.2
Espot	2010	2	-4.1	144.3	-1	-6.6
Espot	2010	3	-1.3	65	2.7	-4.4
Espot	2010	4	-1.8	220.7	2.5	-4.4
Espot	2010	5	5.2	137.1	8.5	2.1
Espot	2010	6	8.4	85	11.3	5.4
Espot	2010	7	11.4	51.3	14.5	8.3
Espot	2010	8	11.7	127	14.6	9
Espot	2010	9	6.3	125.7	9	4
Espot	2010	10	5.4	168.3	8	3
Espot	2010	11	0.4	152.5	3.2	-2
Espot	2010	12	-3.3	258	-0.6	-6.2
Espot	2011	1	-3.9	61.9	-1.1	-6.1
Espot	2011	2	-2.7	51.1	0.3	-5
Espot	2011	3	-2.9	166.6	0.3	-5.3
Espot	2011	4	3	76.7	6.4	0.4
Espot	2011	5	4.9	176.4	8	2.2
Espot	2011	6	7.3	88.3	9.9	4.7
Espot	2011	7	8.2	79	11.1	5.2
Espot	2011	8	11.6	100.9	14.4	8.7
Espot	2011	9	9.1	39.9	12.2	6.6
Espot	2011	10	5	156.3	7.8	2.3
Espot	2011	11	0.5	282.4	2.4	-1.1
Espot	2011	12	-1.3	52.5	1.6	-4.2
Espot	2012	1	-1.9	24.3	1	-4.5
Espot	2012	2	-7.7	18	-4.3	-10.6
Espot	2012	3	-1.2	143.4	2.5	-4.2
Espot	2012	4	-2.8	241.3	0.4	-5.6
Espot	2012	5	4.7	90.4	8	1.9
Espot	2012	6	9.4	160.8	12.1	6.4
Espot	2012	7	9.9	82.9	12.9	6.8
Espot	2012	8	15.6	81.1	9.6	22.6
Espot	2012	9	9.8	102.8	4	16.8
Espot	2012	10	3.5	303.8	6	0.9
Espot	2012	11	-0.4	120.6	2.4	-2.8
Espot	2012	12	-1.9	65.3	0.8	-4.7
Espot	2013	1	-2.7	193.1	0.1	-6
Espot	2013	2	-7.4	95.4	-3.7	-10.4
Espot	2013	3	-4	180.5	-0.6	-6.3
Espot	2013	4	-1	163.9	2.9	-4.2
Espot	2013	5	-0.5	197.5	3.7	-3.4
Espot	2013	6	5.7	173.2	8.9	2.9
Espot	2013	7	10.6	100.4	13.5	7.9
Saloria	2004	10	3.4		6.3	0.7
Saloria	2004	11	-0.7		2.7	-3.5
Saloria	2004	12	-3.8		-0.6	-6.4
Saloria	2005	1	-3.7		-0.7	-6.9
Saloria	2005	2	-9.7		-6.4	-12.4
Saloria	2005	3	-3.2		0	-5.9
Saloria	2005	4	-1.3	35.4	1.9	-4.4
Saloria	2005	5	5	56.9	8.3	1.6
Saloria	2005	6	9.9	71.9	13.8	6.4
Saloria	2005	7	11.4	20.8	15.6	7.6
Saloria	2005	8	9.5	63.8	13	5.9
Saloria	2005	9	6.5	69.7	10	3.4
Saloria	2005	10	3.6	107.5	6.2	1.1
Saloria	2005	11	-2.2	31.6	0.8	-5.1
Saloria	2005	12	-4.4	17	-1.1	-7.2
Saloria	2006	1	-5.2	132.5	-2.3	-7.6
Saloria	2006	2	-4.6	20.7	-1.5	-7
Saloria	2006	3	-2.4	70.2	0.7	-5.4
Saloria	2006	4	0.7	45.1	4.1	-2.3
Saloria	2006	5	5.1	31.1	9.2	1.3
Saloria	2006	6	9.4	68.7	13	6
Saloria	2006	7	12.7	191.4	15.9	9.6
Saloria	2006	8	7.7	82.5	11.2	4.3
Saloria	2006	9	7.8	147.8	10.3	5.7
Saloria	2006	10	5.5	80.8	8.1	3
Saloria	2006	11	1.7	53	4.2	-0.9
Saloria	2006	12	-2.7	18.3	0.6	-5.2
Saloria	2007	1	-0.8	19.1	2.1	-3.8
Saloria	2007	2	-2.3	49.6	0.8	-5.1
Saloria	2007	3	-4.4	99.4	-1.2	-7.1
Saloria	2007	4	0.8	76.3	4	-1.4
Saloria	2007	5	3.1	69.5	6.4	-0.3
Saloria	2007	6	6.5	46.7	10	3.1
Saloria	2007	7
Saloria	2007	8	9.3	62.1	13.1	5.4
Saloria	2007	9	6.7	34.1	10.3	3.8
Saloria	2007	10	2.6	39.7	5.7	-0.2
Saloria	2007	11	-0.5	71	2.3	-3.5
Saloria	2007	12	-3.6	12.7	0.2	-6.7
Saloria	2008	1	-0.6	67.1	2.2	-3.7
Saloria	2008	2	-1.4	45.2	2.3	-4.3
Saloria	2008	3	-4.1	88	-0.6	-7.8
Saloria	2008	4	-1		2.4	-4.1
Saloria	2008	5	1.9		5	-0.6
Saloria	2008	6	6.3	95.5	9.8	3.3
Saloria	2008	7	10.6	40.9	14.3	7
Saloria	2008	8	10.7	8.9	14.6	7.3
Saloria	2008	9	5.7	61.3	9.3	2.7
Saloria	2008	10	3.5	128.2	6.7	0.6
Saloria	2008	11	-3.6	149.3	-1.2	-5.9
Saloria	2008	12	-4.3	24.2	-1.7	-6.7
Saloria	2009	1	-4.9		-1.6	-7.6
Saloria	2009	2	-4.8		-1.7	-7.3
Saloria	2009	3	-1.8		2.3	-5.1
Saloria	2009	4	-2		1.4	-4.5
Saloria	2009	5	5.5		9.1	2
Saloria	2009	6	8.5		12.4	5
Saloria	2009	7	11.7	42.5	15.8	8
Saloria	2009	8	12	150.3	15.8	8.9
Saloria	2009	9	6.5	126.9	9.8	4.1
Saloria	2009	10	5	91.2	7.7	2.3
Saloria	2009	11	0.2	41.1	3	-2.1
Saloria	2009	12	-3.8	155.5	-1	-6.6
Saloria	2010	1	-4.9		-1.6	-7.6
Saloria	2010	2	-4.8		-1.7	-7.3
Saloria	2010	3	-1.8		2.3	-5.1
Saloria	2010	4	-2		1.4	-4.5
Saloria	2010	5	5.5		9.1	2
Saloria	2010	6	8.5		12.4	5
Saloria	2010	7	11.7	42.5	15.8	8
Saloria	2010	8	12	150.3	15.8	8.9
Saloria	2010	9	6.5	126.9	9.8	4.1
Saloria	2010	10	5	91.2	7.7	2.3
Saloria	2010	11	0.2	41.1	3	-2.1
Saloria	2010	12	-3.8	155.5	-1	-6.6
Saloria	2011	1	-4.1	43.6	-1.3	-6.5
Saloria	2011	2	-3	18.4	-0.1	-5.5
Saloria	2011	3	-2.9	113.8	0	-5.3
Saloria	2011	4	3.1	39	6.5	0.4
Saloria	2011	5	5.2	127.9	8.8	2.1
Saloria	2011	6	7.5	68.2	10.8	4.5
Saloria	2011	7	8.4	52.3	12.2	4.9
Saloria	2011	8	12	58.2	15.8	8.7
Saloria	2011	9	9.3	24	13.2	6.4
Saloria	2011	10	4.9	58.5	8.2	1.8
Saloria	2011	11	0.8	185	2.9	-0.8
Saloria	2011	12	-1.9	4.7	1.3	-5
Saloria	2012	1	-2.3	2.7	0.7	-5
Saloria	2012	2	-8.1	6	-4.6	-11.4
Saloria	2012	3	-1.1	173	2.7	-4.2
Saloria	2012	4	-2.9	182.2	0.1	-5.8
Saloria	2012	5	4.7	81.3	8.1	1.3
Saloria	2012	6	9.6	66.1	13.3	6.2
Saloria	2012	7	10.2	59.1	14.3	6.3
Saloria	2012	8	13	38.4	16.9	9.4
Saloria	2012	9	10.3	66.9	3.5	17.9
Saloria	2012	10	3.5	161.6	6	0.5
Saloria	2012	11	-0.4	103.1	2.5	-3
Saloria	2012	12	-2.7	15.5	-0.1	-5.6
Saloria	2013	1	-3.2	90.7	-0.2	-6.4
Saloria	2013	2	-7.9	43.4	-4.4	-10.5
Saloria	2013	3	-4.1	178.8	-1.3	-6.4
Saloria	2013	4	-0.9	135.7	2.9	-4.1
Saloria	2013	5	-0.6	174.8	2.8	-3.3
Saloria	2013	6	5.6	107.5	9.2	2.4
Saloria	2013	7	10.9	143.1	14.5	7.6
Lago San Mauricio	1993	1	-3.8	0	-0.5	2.8		0
Lago San Mauricio	1993	2	-5.8	28	-2.3	1.1		0
Lago San Mauricio	1993	3	-2.4	64	1.6	5.6		4
Lago San Mauricio	1993	4	-0.7	241	2.7	6.1		2
Lago San Mauricio	1993	5	2.2	204.5	6.2	10.2		18
Lago San Mauricio	1993	6	7.7	79.5	12.5	17.2		16
Lago San Mauricio	1993	7	8.3	35.5	14.7	21.1		5
Lago San Mauricio	1993	8	8.2	178.5	14.8	21.4		16
Lago San Mauricio	1993	9	4.7	121.5	9	13.2		11
Lago San Mauricio	1993	10	0.6	191.5	2.9	5.1		10
Lago San Mauricio	1993	11	-4.9	46.5	-2.5	-0.1		1
Lago San Mauricio	1993	12	-5.9	137.5	-3.7	-1.4		0
Lago San Mauricio	1995	1		19.7				0
Lago San Mauricio	1995	2	-5.4	30	-0.5	4.5		0
Lago San Mauricio	1995	3	-7.5	15.8	-2.2	3.3		2
Lago San Mauricio	1995	4	-1.1	22.3	3.8	8.6		4
Lago San Mauricio	1995	5	0.4	52.7	5.5	10.5		13
Lago San Mauricio	1995	6	2.2	34.4	7	11.8		11
Lago San Mauricio	1995	7	8	20.4	13.8	19.7		6
Lago San Mauricio	1995	8	3.5	44.8	9.5	15.4		12
Lago San Mauricio	1995	9	2.9	129.9	7.1	11.3		13
Lago San Mauricio	1995	10	3.5	31.2	8.2	12.9		9
Lago San Mauricio	1995	11	-0.4	85.6	3	6.4		5
Lago San Mauricio	1995	12	-4.6	263.8	-1.3	2.1		10
Lago San Mauricio	1996	1	-5.2	199.7	-1.4	2.3		0
Lago San Mauricio	1996	4	-3.7		1.3	6.2
Lago San Mauricio	1996	5	-1.4	135.3	3.5	8.3		11
Lago San Mauricio	1996	6	2	68	7.7	13.3		7
Lago San Mauricio	1996	7	5.6	105.2	11	16.3		14
Lago San Mauricio	1996	8	4.3	155.6	9.4	14.4		13
Lago San Mauricio	1996	9	2	61.9	6.8	11.6		13
Lago San Mauricio	1996	10	-0.6	50.5	4.1	8.8		7
Lago San Mauricio	1996	11	-1.2	282	2.9	6.9		6
Lago San Mauricio	1996	12	-4.2	183.5	-1	2.2		10
Lago San Mauricio	1997	2	-5	9.9	0.4	5.9		10
Lago San Mauricio	1997	3	-1.8	1.5	2.8	7.3		0
Lago San Mauricio	1997	4	-5.2	55.2	0.3	5.8		3
Lago San Mauricio	1997	5	1.8	78.3	7.1	12.4		10
Lago San Mauricio	1997	6	2.5	116.1	7.3	12.1		16
Lago San Mauricio	1997	7	5.6	82.4	10.7	15.8		13
Lago San Mauricio	1997	8	8.7	125.8	14.4	20.1		14
Lago San Mauricio	1997	9	5.7	14	11.6	17.5		3
Lago San Mauricio	1997	10	3.6		8.5	13.4
Lago San Mauricio	1997	11	0.1		2.8	5.5
Lago San Mauricio	1997	12	-3.4		0.3	4.1
Lago San Mauricio	1998	1	-4.6	55.4	-0.3	4		3
Lago San Mauricio	1998	2	-6.6	18.1	-0.1	6.5		0
Lago San Mauricio	1998	3	-0.6	29.1	3.7	8.1		5
Lago San Mauricio	1998	4	-4.1	68.8	-0.2	3.8		7
Lago San Mauricio	1998	5	1.5	123	6.3	11.1		17
Lago San Mauricio	1998	6	6.8	16.3	12.9	18.9		5
Lago San Mauricio	1998	7	10	25.4	16.1	22.2		2
Lago San Mauricio	1998	8	10.9	101.3	16.7	22.5		12
Lago San Mauricio	1998	10		31.4				5
Lago San Mauricio	1998	11	-3	66.2	0.9	4.7		1
Lago San Mauricio	1998	12	-5	32.7	-0.8	3.3		0
Lago San Mauricio	1999	1	-5.5	44.1	-1.7	2.1		0
Lago San Mauricio	1999	2		27.6				0
Lago San Mauricio	1999	3	-5.7	99	-1.7	2.4		0
Lago San Mauricio	1999	4	-5.4	89.7	-0.8	3.7		1
Lago San Mauricio	1999	5	2.9	175.7	7.8	12.8		11
Lago San Mauricio	1999	6	5.4	148.8	10.4	15.5		12
Lago San Mauricio	1999	7		68.9				7
Lago San Mauricio	1999	8	8	110.5	13.6	19.2		7
Lago San Mauricio	1999	9	5.3	78.5	11.1	16.9		7
Lago San Mauricio	1999	10	2.5	157.6	7.2	12		11
Lago San Mauricio	1999	11		123.5				3
Lago San Mauricio	1999	12	-4.1	47.6	0.6	5.3		1
Lago San Mauricio	2000	1	-6.1	1.3	-1.3	3.5		1
Lago San Mauricio	2000	2	-1.7	68.5	3	7.7		1
Lago San Mauricio	2000	3	-3.2	113.9	1.5	6.3		1
Lago San Mauricio	2000	4	-2.1	173.1	1.9	5.9		7
Lago San Mauricio	2000	5	3.3	138.8	8.6	13.8		16
Lago San Mauricio	2000	6	5	120	10.9	16.7		10
Lago San Mauricio	2000	7	6.3	39.9	11.7	17.2		9
Lago San Mauricio	2000	8	7.9	42.5	13.2	18.6		6
Lago San Mauricio	2000	9	4.6	105.1	10.6	16.5		8
Lago San Mauricio	2000	10	0.6	69.5	4.4	8.2		10
Lago San Mauricio	2000	11	-4.3	131.3	-0.8	2.7
Lago San Mauricio	2000	12		130.5				1
Lago San Mauricio	2001	1	-6.3	130.9	-2.9	0.4		5
Lago San Mauricio	2001	2	-6.9	56	-2.2	2.5
Lago San Mauricio	2001	3	-2	115.5	2.5	7.1		6
Lago San Mauricio	2001	4	-1.6	112.5	2.8	7.2
Lago San Mauricio	2001	5	1.7	76.7	7	12.2		8
Lago San Mauricio	2001	6	6.1	57.8	12.4	18.6
Lago San Mauricio	2001	7	7.2	60.8	12.7	18.2
Lago San Mauricio	2001	8	8.9	29.7	14.7	20.5		6
Lago San Mauricio	2001	9	3.9	65.3	9.8	15.7
Lago San Mauricio	2001	10	3.6		8.4	13.3
Lago San Mauricio	2001	11	-3.6	51.7	-0.1	3.4
Lago San Mauricio	2001	12	-7.2	15.1	-2.5	2.2		2
Lago San Mauricio	2002	1		34.6				0
Lago San Mauricio	2002	2	-4.4	54.6	1	6.4		1
Lago San Mauricio	2002	3	-3.4	70.4	1.3	6.1		2
Lago San Mauricio	2002	4	-0.8	113.2	4.1	8.9		4
Lago San Mauricio	2002	5	-0.3	112.5	4.8	9.8		9
Lago San Mauricio	2002	6	6.4	100.6	12.7	19		5
Lago San Mauricio	2002	7	7.1	56.1	12.9	18.7		7
Lago San Mauricio	2002	8	6.5	166.7	11.7	16.9		17
Lago San Mauricio	2002	9	3.5	97.7	8.6	13.7		13
Lago San Mauricio	2002	10	1.6	132.8	6.2	10.8		15
Lago San Mauricio	2002	11	-3.4	247.8	0.1	3.5		6
Lago San Mauricio	2002	12	-4.9	126.4	-1.2	2.6		1
Lago San Mauricio	2003	1	-8.2	73.2	-3.6	0.9		1
Lago San Mauricio	2003	2	-9.4	91.5	-4.7	0		0
Lago San Mauricio	2003	3	-7.8	109.9	-1.7	4.4		3
Lago San Mauricio	2003	4	-2.6	64	2.5	7.7		5
Lago San Mauricio	2003	5	1.3	109.8	6.9	12.4		8
Lago San Mauricio	2003	6	7.4	57.4	13.8	20.2		11
Lago San Mauricio	2003	7	7.7	66.5	14.2	20.7		11
Lago San Mauricio	2003	8	9.4	96.8	15.4	21.5		13
Lago San Mauricio	2003	9	4.8	265.6	10.2	15.6		11
Lago San Mauricio	2003	10		124.5				14
Lago San Mauricio	2003	11	-0.4	195.4	3.5	7.4		7
Lago San Mauricio	2003	12	-5.1	80	-1	3.1		1
Lago San Mauricio	2004	1		94.2				7
Lago San Mauricio	2004	2		48.2				0
Lago San Mauricio	2004	3		86.3				3
Lago San Mauricio	2004	4		75.6				3
Lago San Mauricio	2004	5		54.7				16
Lago San Mauricio	2004	6	7.7	50.3		18.1		13
Lago San Mauricio	2004	7	8.1	108.2	12.9	19.2		9
Lago San Mauricio	2004	8	9.1	76.9	13.7	20.4		10
Lago San Mauricio	2004	9	7.3	35.9	14.8	17.6		8
Lago San Mauricio	2004	10	3	196.6	12.4	11.3		14
Lago San Mauricio	2004	11	-2.5	27.4	7.1	5.8		1
Lago San Mauricio	2004	12	-5.1	64.1	1.6	2.9		2
Lago San Mauricio	2005	1	-4.6	49.3	-1.1	4.6		0
Lago San Mauricio	2005	2	-9.6	40.2	0	-0.5		0
Lago San Mauricio	2005	3	-5.2	35.3	-5	7.3		3
Lago San Mauricio	2005	4	-2.3	85.1	1	7.9		1
Lago San Mauricio	2005	5	3.4	96.5	2.8	14.3		16
Lago San Mauricio	2005	6	7.7	106.1	8.9	19.2		11
Lago San Mauricio	2005	7	9	13.5	13.5	21.6		5
Lago San Mauricio	2005	8	8.4	112.5	15.3	19.3		12
Lago San Mauricio	2005	9	5.5	99.8	13.9	16.4		10
Lago San Mauricio	2005	10	3	139.3	11	11.2		12
Lago San Mauricio	2005	11	-2.6	57.6	7.1	4.6		2
Lago San Mauricio	2005	12	-6.8	47.6	1	1.2		0
Lago San Mauricio	2006	1	-10.4	80.4	-2.8	-1.4		0
Lago San Mauricio	2006	2	-7.1	25.4	-5.9	1.6		0
Lago San Mauricio	2006	3	-4.8	44.1	-2.8	4.2		6
Lago San Mauricio	2006	4	-2.2	34.3	-0.3	7.6		12
Lago San Mauricio	2006	5	1.3	38.9	2.7	13.1		10
Lago San Mauricio	2006	6	5.6	112.6	7.2	17.6		12
Lago San Mauricio	2006	7	8	84.5	11.6	20.6		15
Lago San Mauricio	2006	8	6.3	38.3	14.3	17.2		6
Lago San Mauricio	2006	9	6.7	190.5	11.8	16.6		13
Lago San Mauricio	2006	10	3.3	158.1	11.7	11.9		12
Lago San Mauricio	2006	11	-0.8	110.5	7.6	7.6		9
Lago San Mauricio	2006	12	-5.7	24.6	3.4	2.6		2
Lago San Mauricio	2007	1	-4.7	14.4	-1.5	5		0
Lago San Mauricio	2007	2	-5	50.9	0.1	4.2		4
Lago San Mauricio	2007	3	-5.5	72.6	-0.4	2.8		1
Lago San Mauricio	2007	4	-1.3	91.7	-1.4	8.5		11
Lago San Mauricio	2007	5	2.9	130.3	3.6	11.3		15
Lago San Mauricio	2007	6	6	72	7.1	15.6		11
Lago San Mauricio	2007	7	9	47.5	10.8	19.9		4
Lago San Mauricio	2007	8	7.8	68.3	14.5	19.3		10
Lago San Mauricio	2007	9	5.4	16.1	13.6	16.8		6
Lago San Mauricio	2007	10	3.4	45.3	11.1	11.8		5
Lago San Mauricio	2007	11	-0.6	76.1	7.6	7.3		4
Lago San Mauricio	2007	12	-5.8	49.4	3.4	3.2		3
Lago San Mauricio	2008	1	-4.2	89.7	-1.3	4.8		3
Lago San Mauricio	2008	2	-5.6	18.4	0.3	6.8		3
Lago San Mauricio	2008	3	-5	100.4	0.6	4.7		1
Lago San Mauricio	2008	4	-1.2	159.4	-0.2	7.6		7
Lago San Mauricio	2008	5	1.1	230.3	3.2	10.1		22
Lago San Mauricio	2008	6	4.7	67.1	5.6	15.1		10
Lago San Mauricio	2008	7	8.1	49	9.9	20.5		5
Lago San Mauricio	2008	8	9.2	31.5	14.3	21.2		8
Lago San Mauricio	2008	9	4.7	55.7	15.2	15.9		8
Lago San Mauricio	2008	10	1.9	90.9	10.3	11.4		6
Lago San Mauricio	2008	11	-3.1	168.8	6.7	3.3		0
Lago San Mauricio	2008	12	-4.4	37.5	0.1	2.8		2
Lago San Mauricio	2009	1	-6.3	112.8	-0.8	2.3		3
Lago San Mauricio	2009	2	-3.8	114.1	-2	2.5		0
Lago San Mauricio	2009	3	-2.4	30	-0.6	7.9		0
Lago San Mauricio	2009	4	-1.8	135.9	2.7	6.7		1
Lago San Mauricio	2009	5	4.9	105.8	2.5	14.7		12
Lago San Mauricio	2009	6	7.7	91.5	9.8	18.2		11
Lago San Mauricio	2009	7	9.9	34	13	22.1		9
Lago San Mauricio	2009	8	10.2	134.7	16	22.6		14
Lago San Mauricio	2009	9	4.9	71.2	16.4	15.1		13
Lago San Mauricio	2009	10	4.1	121.4	10	12.7		6
Lago San Mauricio	2009	11	-0.5	97.4	8.4	7.2		5
Lago San Mauricio	2009	12	-4.7	201.2	3.4	1.7		0
Lago San Mauricio	2010	1	-6.4	51.9	-1.6	-0.1		0
Lago San Mauricio	2010	2	-6.6	103.1	-3.3	-0.9		0
Lago San Mauricio	2010	3	-4.4	85.3	-3.8	2.7		4
Lago San Mauricio	2010	4	-1.6	44.7	-0.9	7.7		11
Lago San Mauricio	2010	5	0.5	119.9	3	8.1		7
Lago San Mauricio	2010	6	4.6	232.5	4.3	13.9		19
Lago San Mauricio	2010	7	9	80	9.3	19.8		5
Lago San Mauricio	2010	8	7.1	18.6	14.4	18.5		6
Lago San Mauricio	2010	9	4.8	93	12.8	15		13
Lago San Mauricio	2010	10	0.4	148.8	9.9	9.3		7
Lago San Mauricio	2010	11	-4.4	78.5	4.9	3.3		2
Lago San Mauricio	2010	12	-5.6	120.4	-0.6	1.9		6
Lago San Mauricio	2011	1	-5.9	32.1	-1.9	2.9		2
Lago San Mauricio	2011	2	-4	39.1	-1.5	5.4		0
Lago San Mauricio	2011	3	-3.7	106.7	0.7	6.4		8
Lago San Mauricio	2011	4	0.3	50.1	1.4	11.4		11
Lago San Mauricio	2011	5	2.5	161.8	5.9	13.3		15
Lago San Mauricio	2011	6		71.2				17
Lago San Mauricio	2011	7		68.7				7
Lago San Mauricio	2011	8	8.2	51.8	7.9	19.8		7
Lago San Mauricio	2011	9	5.9	43.7	14.1	18.2		9
Lago San Mauricio	2011	10	1.4	73.7	12.1	12.6		7
Lago San Mauricio	2011	11	-1.5	240.2	7	5.2		13
Lago San Mauricio	2011	12	-3	81.7	1.9	3.8		5
Lago San Mauricio	2012	1	-4.3	30.2	0.4	3.4		1
Lago San Mauricio	2012	2	-9.5	15.2	-0.4	-0.8		0
Lago San Mauricio	2012	3	-4.4	89.2	-5.1	6.4		1
Lago San Mauricio	2012	4	-4.9	159.9	1.1	3.1		5
Lago San Mauricio	2012	5	0.9	80.3	-0.9	12.1		12
Lago San Mauricio	2012	6	6.2	187.5	6.5	16.6		11
Lago San Mauricio	2012	7	7.6	66.8	11.4	18		4
Lago San Mauricio	2012	8	9	66	12.8	21.3		6
Lago San Mauricio	2012	9	5.1	86.3	15.1	15		10
Lago San Mauricio	2012	10	1.2	172.9	10.1	9.7		10

## Sheet: Capturas
Especie	2008	2009	2010	2011	2012	2013	Número capturas
Garduña	2	10	9	4	5	3	33
Marta	1	1	0	1	0	3	6
Zorro	6	2	1	1	1	0	11
Tejón	3	1	2	0	0	1	7
Gato montés	2	3	1	1	0	0	7
Jabalí	1	2	0	1	0	0	4
Gineta	7	4	1	0	2	0	14
Azor	6	7	10	1	0	0	24
PRED SILV	28	30	24	9	8	7	106
Gato doméstico	2	0	0	0	0	0	2
Perro	6	1	15	3	0	0	25
ASILVESTRA	8	1	15	3	0	0	27
TOTAL PRED	36	31	39	12	8	7	133
Arrendajo	6	3	18	6	2	0	33
Ardilla	0	0	4	8	1	0	12
OTRAS SPS	6	3	22	14	3	0	48

## Sheet: Fechas capturas totales
ESPECIE	DATA
MARTA	2008-03-14
gineta	2008-03-14
tejon	2008-03-26
zorro	2008-03-30
gineta	2008-04-01
zorro	2008-04-01
gineta	2008-04-03
gineta	2008-04-05
zorro	2008-04-08
gato montes	2008-04-08
gineta	2008-04-11
tejon	2008-04-12
gato montes	2008-04-18
tejon	2008-04-22
garduña	2008-04-23
zorro	2008-04-23
gineta	2008-05-13
zorro	2008-05-14
zorro	2008-05-19
garduña	2008-05-22
gineta	2008-06-05
garduña	2009-01-20
garduña	2009-02-23
garduña	2009-02-23
garduña	2009-02-28
zorro	2009-02-28
gato montes	2009-02-28
garduña	2009-03-15
zorro	2009-03-15
gineta	2009-03-19
gineta	2009-03-24
garduña	2009-03-29
garduña	2009-03-31
gato montes	2009-04-02
garduña	2009-04-17
tejon	2009-04-17
garduña	2009-04-17
gineta	2009-04-21
gineta	2009-05-09
garduña	2009-05-14
MARTA	2009-05-18
gato montes	2009-06-13
garduña	2009-10-14
zorro	2009-12-04
garduña	2010-01-18
garduña	2010-01-18
gato montes	2010-01-28
tejon	2010-02-08
garduña	2010-02-19
tejon	2010-04-01
garduña	2010-04-10
garduña	2010-04-10
garduña	2010-04-29
garduña	2010-05-10
gineta	2010-05-13
garduña	2010-06-11
garduña	2010-11-03
zorro	2010-12-15
garduña	2011-01-08
garduña	2011-01-11
gato montes	2011-01-16
MARTA	2011-01-29
garduña	2011-02-26
garduña	2011-03-26
GARDUÑA	2012-07-02
GARDUÑA	2012-07-16
GARDUÑA	2012-07-30
GARDUÑA	2012-07-30
ZORRO	2012-08-02
GINETA	2012-08-02
GINETA	2012-08-12
GARDUÑA	2012-08-25
marta	2013-07-28
marta	2013-07-25
marta	2013-04-04
tejon	2013-04-16
garduña	2013-03-10
garduña	2013-02-15
garduña	2013-07-17

## Sheet: Rendimiento capturas
Año	Pred silvest retirados	Pred silv totales capturados	Pred silv+asilvest capturados	Días extracción	Periodos	N trampas tot	TN total	Rend silvs retirados (n/trampas-noche)	Rend silvs total capturados (n/trampas-noche)	Rend silvs+asilv capturados (n/trampas-noche)	N caja vivo	TN caja vivo	Capturas caja vivo	Rend caja vivo (capturas/tn)	N mustelido	TN cajas must	Capturas cajas mustelidos	Rend must (capturas/tn)	N belisle	TN belisle	Capturas belisle	Rend belisle (capturas/tn)	N collarum	TN collarum	Capturas collarum	Rend collarum (capturas/tn)
2008	22	28	36	100	primavera	76	4660	0.472103	0.600858	0.772532	12	955	13	1.36126	43	2695	4	0.148423	10	435	2	0.45977	11	575	3	0.521739
2009	23	30	31	150	invierno-primavera	57	5221	0.440529	0.574603	0.593756	11	1069	8	0.748363	35	3939	13	0.330033	6	60	0	0	5	153	0	0
2010	14	24	39	180	invierno-primavera	93	12703	0.11021	0.188932	0.307014	11	1759	1	0.0568505	45	7548	13	0.172231	8	744	0	0	4	367	0	0
2011	8	9	12	180	invierno-primavera	68	4716	0.169635	0.19084	0.254453	5	384	2	0.520833	42	3637	6	0.164971	10	310	0	0	0	0	0
2012	8	8	8	90	verano	40	2947	0.271463	0.271463	0.271463	0	0	0		30	2274	7	0.307828	10	673	1	0.148588	0	0	0
2013	7	7	7		invierno-prim-verano	45	4294	0.163018	0.163018	0.163018	0	0	0		30	3652	7	0.191676	10	642	0	0	0	0	0	0
	caja vivo= cajas trampa con cebo vivo paloma
	cajas mustélido = cajas trampa con cebo no vivo, tipo tomahawk, visón y similares
	belisle
	collarum
																				1675
																				1977

[truncated: 1 more sheets: Itinerarios sgto carnívoros]
